# Supplementary material for: (R)-2-(2-Methoxy­phen­yl)-2,5-dihydro­thio­phene-3-carbaldehyde
Source: Acta Crystallogr Sect E Struct Rep Online. 2010 Jan 13;66(Pt 2):o352. doi: 10.1107/S1600536810000991 (PMC2979862; doi:10.1107/S1600536810000991)
Supplement: Supplementary file 1 [file e-66-0o352-sup1.cif]

##############################################################################
###                                                                        ###
###        Electronic paper (Acta Crystallographica Section E)             ###
###                                                                        ###
##############################################################################
#                                                                            #
# This CIF contains the data in a paper accepted for publication in Acta     #
# Crystallographica Section E. It conforms to the requirements of Notes      #
# for Authors for Section E, and has been peer reviewed under the auspices   #
# of the IUCr Commission on Journals.                                        #
#                                                                            #
# Full details of the Crystallographic Information File format               #
# are given in the paper "The Crystallographic Information File (CIF):       #
# a New Standard Archive File for Crystallography" by S. R. Hall, F. H.      #
# Allen and I. D. Brown [Acta Cryst. (1991), A47, 655-685].                  #
#                                                                            #
# The current version of the core CIF dictionary is obtainable from          #
# ftp://ftp.iucr.org/pub/cif_core.dic. The current version number is 2.4.    #
#                                                                            #
# Software is freely available for graphical display of the structure(s) in  #
# this CIF.  For information consult the CIF home page http://www.iucr.org/  #
# cif/home.html                                                              #
#                                                                            #
# This file may be used for bona fide research purposes within the           #
# scientific community so long as proper attribution is given to the journal # 
# article from which it was obtained.                                        #
#                                                                            #
##############################################################################
                                             
data_global
_audit_creation_method     'by CrystalStructure 3.7.0'
_journal_date_recd_electronic     2010-01-06
_journal_date_accepted     2010-01-08
_journal_name_full     'Acta Crystallographica, Section E'
_journal_year     2010
_journal_volume     66
_journal_issue      2
_journal_page_first     o352
_journal_page_last     o352
_journal_paper_category     QO
_journal_coeditor_code     PV2254
_publ_contact_author_name     'Mr. Yifeng Wang'
_publ_contact_author_address
;
State Key Laboratory Breeding Base of Green Chemistry-Synthesis Technology
Zhejiang University of Technology
Hangzhou
310014
People's Republic of China
;
_publ_contact_author_email     'casy0901@hotmail.com'
_publ_contact_author_fax     '86 571 88320066'
_publ_contact_author_phone     '86 571 88320609'
_publ_section_title
;
(<i>R</i>)-2-(2-Methoxyphenyl)-2,5-dihydrothiophene-3-carbaldehyde
;
loop_
    _publ_author_name
    _publ_author_address
    'Jie Tang'
;
State Key Laboratory Breeding Base of Green Chemistry--Synthesis Technology
Zhejiang University of Technology
Hangzhou 310014
People's Republic of China
;
    'Ai-Bao Xia'
;
State Key Laboratory Breeding Base of Green Chemistry--Synthesis Technology
Zhejiang University of Technology
Hangzhou 310014
People's Republic of China
;
    'Jun-Rong Jiang'
;
State Key Laboratory Breeding Base of Green Chemistry--Synthesis Technology
Zhejiang University of Technology
Hangzhou 310014
People's Republic of China
;
    'Yifeng Wang'
;
State Key Laboratory Breeding Base of Green Chemistry--Synthesis Technology
Zhejiang University of Technology
Hangzhou 310014
People's Republic of China
;
data_I
_audit_creation_method     SHELXL-97
_chemical_name_systematic
;
(<i>R</i>)-2-(2-Methoxyphenyl)-2,5-dihydrothiophene-3-carbaldehyde
;
_chemical_name_common     ?
_chemical_formula_moiety     'C12 H12 O2 S'
_chemical_formula_sum     'C12 H12 O2 S'
_chemical_formula_iupac     'C12 H12 O2 S'
_chemical_formula_weight     220.28
_chemical_melting_point     ?
_symmetry_cell_setting     triclinic
_symmetry_space_group_name_H-M     'P 1'
_symmetry_space_group_name_Hall     'P 1'
loop_
    _symmetry_equiv_pos_as_xyz
    'x, y, z'
_cell_length_a     6.8281(6)
_cell_length_b     7.7624(9)
_cell_length_c     11.8748(12)
_cell_angle_alpha     71.733(3)
_cell_angle_beta     79.051(3)
_cell_angle_gamma     73.488(3)
_cell_volume     569.50(10)
_cell_formula_units_Z     2
_cell_measurement_reflns_used     4403
_cell_measurement_theta_min     3.1
_cell_measurement_theta_max     27.4
_cell_measurement_temperature     296.0(10)
_exptl_crystal_description     'chunk'
_exptl_crystal_colour     'yellow'
_exptl_crystal_size_max     0.46
_exptl_crystal_size_mid     0.42
_exptl_crystal_size_min     0.38
_exptl_crystal_density_diffrn     1.285
_exptl_crystal_density_meas     ?
_exptl_crystal_density_method     'not measured'
_exptl_crystal_F_000     232
_exptl_absorpt_coefficient_mu     0.261
_exptl_absorpt_correction_type     multi-scan
_exptl_absorpt_process_details     '(ABSCOR; Higashi, 1995)'
_exptl_absorpt_correction_T_min     0.8855
_exptl_absorpt_correction_T_max     0.9054
_exptl_special_details
;
;
_diffrn_ambient_temperature     296.0(10)
_diffrn_radiation_type     MoK\a
_diffrn_radiation_wavelength     0.71073
_diffrn_radiation_source     'rolling anode'
_diffrn_radiation_monochromator     graphite
_diffrn_measurement_device_type     'Rigaku R-AXIS RAPID'
_diffrn_measurement_method     \w
_diffrn_detector_area_resol_mean     10.00
_diffrn_reflns_number     5623
_diffrn_reflns_av_R_equivalents     0.0313
_diffrn_reflns_av_sigmaI/netI     0.0460
_diffrn_reflns_theta_min     3.13
_diffrn_reflns_theta_max     27.44
_diffrn_reflns_theta_full     27.44
_diffrn_measured_fraction_theta_max     0.992
_diffrn_measured_fraction_theta_full     0.992
_diffrn_reflns_limit_h_min     -7
_diffrn_reflns_limit_h_max     8
_diffrn_reflns_limit_k_min     -10
_diffrn_reflns_limit_k_max     10
_diffrn_reflns_limit_l_min     -14
_diffrn_reflns_limit_l_max     15
_diffrn_standards_number     ?
_diffrn_standards_interval_count     ?
_diffrn_standards_interval_time     ?
_diffrn_standards_decay_%     ?
_refine_special_details
;
Refinement of <i>F</i>^2^ against ALL reflections. The weighted <i>R</i>-factor
<i>wR</i> and goodness of fit <i>S</i> are based on <i>F</i>^2^, conventional
<i>R</i>-factors <i>R</i> are based on <i>F</i>, with <i>F</i> set to zero for
negative <i>F</i>^2^. The threshold expression of <i>F</i>^2^ >
\s(<i>F</i>^2^) is used only for calculating <i>R</i>-factors(gt) <i>etc</i>.
and is not relevant to the choice of reflections for refinement.
<i>R</i>-factors based on <i>F</i>^2^ are statistically about twice as large
as those based on <i>F</i>, and <i>R</i>- factors based on ALL data will be
even larger.
;
_reflns_number_total     4243
_reflns_number_gt     3098
_reflns_threshold_expression     I>2\s(I)
_refine_ls_structure_factor_coef     Fsqd
_refine_ls_matrix_type     full
_refine_ls_R_factor_all     0.0731
_refine_ls_R_factor_gt     0.0387
_refine_ls_wR_factor_gt     0.0796
_refine_ls_wR_factor_ref     0.1156
_refine_ls_goodness_of_fit_ref     1.002
_refine_ls_restrained_S_all     1.001
_refine_ls_number_reflns     4243
_refine_ls_number_parameters     274
_refine_ls_number_restraints     3
_refine_ls_hydrogen_treatment     constr
_refine_ls_weighting_scheme     calc
_refine_ls_weighting_details
         'calc w=1/[\s^2^(Fo^2^)+(0.0219P)^2^+0.3733P] where P=(Fo^2^+2Fc^2^)/3'
_atom_sites_solution_hydrogens     geom
_atom_sites_solution_primary     direct
_atom_sites_solution_secondary     difmap
_refine_ls_shift/su_max     0.000
_refine_ls_shift/su_mean     0.000
_refine_diff_density_max     0.253
_refine_diff_density_min     -0.309
_refine_ls_extinction_method     'SHELXL97 (Sheldrick, 2008)'
_refine_ls_extinction_coef     0.053(5)
_refine_ls_extinction_expression
                                  'Fc^*^=kFc[1+0.001xFc^2^\l^3^/sin(2\q)]^-1/4^'
_refine_ls_abs_structure_details     'Flack (1983), 1657 Friedel pairs'
_refine_ls_abs_structure_Flack     0.02(9)
loop_
    _atom_type_symbol
    _atom_type_description
    _atom_type_scat_dispersion_real
    _atom_type_scat_dispersion_imag
    _atom_type_scat_source
    'C' 'C' 0.0033 0.0016
                         'International Tables Vol C Tables 4.2.6.8 and 6.1.1.4'
    'H' 'H' 0.0000 0.0000
                         'International Tables Vol C Tables 4.2.6.8 and 6.1.1.4'
    'O' 'O' 0.0106 0.0060
                         'International Tables Vol C Tables 4.2.6.8 and 6.1.1.4'
    'S' 'S' 0.1246 0.1234
                         'International Tables Vol C Tables 4.2.6.8 and 6.1.1.4'
_computing_data_collection     'PROCESS-AUTO (Rigaku, 2006)'
_computing_cell_refinement     'PROCESS-AUTO (Rigaku, 2006)'
_computing_data_reduction     'CrystalStructure (Rigaku, 2007)'
_computing_structure_solution     'SHELXS97 (Sheldrick, 2008)'
_computing_structure_refinement     'SHELXL97 (Sheldrick, 2008)'
_computing_molecular_graphics     'ORTEP-3 for Windows (Farrugia, 1997)'
_computing_publication_material     'WinGX (Farrugia, 1999)'
loop_
    _atom_site_type_symbol
    _atom_site_label
    _atom_site_fract_x
    _atom_site_fract_y
    _atom_site_fract_z
    _atom_site_U_iso_or_equiv
    _atom_site_adp_type
    _atom_site_calc_flag
    _atom_site_refinement_flags
    _atom_site_occupancy
    _atom_site_disorder_assembly
    _atom_site_disorder_group
    S S1B 0.18231(16) -0.06575(15) 0.81497(10) 0.0748(4) Uani d . 1 . .
    S S1A 0.48209(17) 1.01438(17) 0.33170(10) 0.0809(4) Uani d . 1 . .
    O O2A 0.9679(4) 1.0496(4) 0.2171(2) 0.0612(7) Uani d . 1 . .
    C C11B 0.5790(6) 0.0081(5) 0.9189(3) 0.0524(9) Uani d . 1 . .
    C C6A 0.8721(5) 0.7749(5) 0.3322(3) 0.0461(8) Uani d . 1 . .
    C C11A 1.0032(5) 0.8609(5) 0.2381(3) 0.0475(8) Uani d . 1 . .
    C C1B 0.3932(5) 0.0505(5) 0.7461(3) 0.0499(8) Uani d . 1 . .
    H H1B 0.5127 -0.0423 0.7236 0.060 Uiso calc R 1 . .
    C C6B 0.4530(5) 0.1295(5) 0.8313(3) 0.0470(8) Uani d . 1 . .
    O O2B 0.6306(4) -0.1755(4) 0.9175(3) 0.0719(8) Uani d . 1 . .
    C C1A 0.7167(5) 0.8901(5) 0.4051(3) 0.0505(8) Uani d . 1 . .
    H H1A 0.7784 0.9821 0.4165 0.061 Uiso calc R 1 . .
    C C7A 0.8916(6) 0.5850(5) 0.3545(3) 0.0570(9) Uani d . 1 . .
    H H7A 0.8034 0.5268 0.4145 0.068 Uiso calc R 1 . .
    O O1B 0.6367(5) 0.2578(6) 0.5468(3) 0.0955(11) Uani d . 1 . .
    C C9A 1.1709(7) 0.5657(7) 0.2007(4) 0.0748(13) Uani d . 1 . .
    H H9A 1.2740 0.4944 0.1590 0.090 Uiso calc R 1 . .
    C C10A 1.1518(6) 0.7556(6) 0.1729(3) 0.0617(10) Uani d . 1 . .
    H H10A 1.2380 0.8127 0.1109 0.074 Uiso calc R 1 . .
    C C8B 0.4500(7) 0.3803(7) 0.9109(4) 0.0698(12) Uani d . 1 . .
    H H8B 0.4055 0.5060 0.9090 0.084 Uiso calc R 1 . .
    O O1A 0.9507(5) 0.6890(5) 0.6125(3) 0.0903(10) Uani d . 1 . .
    C C5A 0.7736(7) 0.6832(6) 0.6196(4) 0.0682(11) Uani d . 1 . .
    H H5A 0.7184 0.6122 0.6908 0.082 Uiso calc R 1 . .
    C C9B 0.5748(7) 0.2607(7) 0.9928(4) 0.0726(12) Uani d . 1 . .
    H H9B 0.6177 0.3058 1.0455 0.087 Uiso calc R 1 . .
    C C3B 0.1198(6) 0.2121(6) 0.6214(4) 0.0707(12) Uani d . 1 . .
    H H3B 0.0611 0.2978 0.5550 0.085 Uiso calc R 1 . .
    C C2B 0.3153(5) 0.1889(5) 0.6343(3) 0.0539(9) Uani d . 1 . .
    C C10B 0.6390(6) 0.0731(6) 0.9991(3) 0.0646(11) Uani d . 1 . .
    H H10B 0.7220 -0.0087 1.0569 0.078 Uiso calc R 1 . .
    C C7B 0.3878(6) 0.3165(5) 0.8297(3) 0.0584(9) Uani d . 1 . .
    H H7B 0.3020 0.3997 0.7738 0.070 Uiso calc R 1 . .
    C C2A 0.6391(6) 0.7799(5) 0.5245(3) 0.0525(9) Uani d . 1 . .
    C C3A 0.4430(6) 0.7717(6) 0.5405(4) 0.0636(11) Uani d . 1 . .
    H H3A 0.3857 0.7042 0.6124 0.076 Uiso calc R 1 . .
    C C4B -0.0019(7) 0.0973(8) 0.7161(4) 0.0938(17) Uani d . 1 . .
    H H4B1 -0.0666 0.0312 0.6826 0.113 Uiso calc R 1 . .
    H H4B2 -0.1076 0.1748 0.7585 0.113 Uiso calc R 1 . .
    C C8A 1.0396(7) 0.4804(6) 0.2892(4) 0.0709(12) Uani d . 1 . .
    H H8A 1.0503 0.3530 0.3051 0.085 Uiso calc R 1 . .
    C C12A 1.0829(7) 1.1464(6) 0.1151(4) 0.0725(12) Uani d . 1 . .
    H H12A 1.2258 1.1087 0.1270 0.109 Uiso calc R 1 . .
    H H12B 1.0340 1.2787 0.1044 0.109 Uiso calc R 1 . .
    H H12C 1.0661 1.1167 0.0454 0.109 Uiso calc R 1 . .
    C C5B 0.4545(8) 0.2860(6) 0.5426(4) 0.0720(12) Uani d . 1 . .
    H H5B 0.3984 0.3757 0.4767 0.086 Uiso calc R 1 . .
    C C4A 0.3209(7) 0.8746(7) 0.4393(4) 0.0794(14) Uani d . 1 . .
    H H4A1 0.1932 0.9538 0.4647 0.095 Uiso calc R 1 . .
    H H4A2 0.2893 0.7886 0.4052 0.095 Uiso calc R 1 . .
    C C12B 0.7650(8) -0.3065(7) 1.0013(5) 0.0974(18) Uani d . 1 . .
    H H12D 0.8876 -0.2644 0.9932 0.146 Uiso calc R 1 . .
    H H12E 0.8005 -0.4266 0.9861 0.146 Uiso calc R 1 . .
    H H12F 0.6971 -0.3162 1.0808 0.146 Uiso calc R 1 . .
loop_
    _atom_site_aniso_label
    _atom_site_aniso_U_11
    _atom_site_aniso_U_22
    _atom_site_aniso_U_33
    _atom_site_aniso_U_12
    _atom_site_aniso_U_13
    _atom_site_aniso_U_23
    S1B 0.0757(7) 0.0954(8) 0.0581(6) -0.0439(6) -0.0105(5) -0.0051(6)
    S1A 0.0595(6) 0.0968(9) 0.0570(6) 0.0082(5) -0.0066(5) -0.0044(6)
    O2A 0.0662(17) 0.0593(16) 0.0527(15) -0.0238(13) 0.0090(12) -0.0094(13)
    C11B 0.052(2) 0.059(2) 0.0457(19) -0.0200(17) -0.0097(15) -0.0055(16)
    C6A 0.0444(18) 0.0550(19) 0.0367(16) -0.0105(14) -0.0069(13) -0.0094(14)
    C11A 0.0433(19) 0.054(2) 0.0402(17) -0.0074(14) -0.0049(13) -0.0092(15)
    C1B 0.0415(19) 0.058(2) 0.0439(18) -0.0088(15) -0.0053(14) -0.0082(16)
    C6B 0.0435(19) 0.057(2) 0.0398(17) -0.0143(14) -0.0025(13) -0.0124(15)
    O2B 0.077(2) 0.0537(16) 0.082(2) -0.0061(13) -0.0380(15) -0.0055(14)
    C1A 0.0468(19) 0.055(2) 0.0415(18) -0.0078(15) 0.0016(14) -0.0100(15)
    C7A 0.066(2) 0.056(2) 0.0419(18) -0.0080(17) -0.0076(16) -0.0094(16)
    O1B 0.081(3) 0.134(3) 0.072(2) -0.059(2) 0.0003(18) -0.006(2)
    C9A 0.069(3) 0.084(3) 0.062(3) 0.010(2) -0.003(2) -0.034(2)
    C10A 0.050(2) 0.083(3) 0.047(2) -0.0103(19) 0.0017(16) -0.021(2)
    C8B 0.083(3) 0.067(3) 0.066(3) -0.030(2) 0.010(2) -0.026(2)
    O1A 0.077(2) 0.115(3) 0.080(2) -0.0127(19) -0.0280(18) -0.027(2)
    C5A 0.074(3) 0.081(3) 0.045(2) -0.016(2) -0.0056(19) -0.015(2)
    C9B 0.080(3) 0.098(4) 0.057(2) -0.046(3) 0.005(2) -0.031(2)
    C3B 0.057(3) 0.093(3) 0.048(2) -0.001(2) -0.0129(18) -0.010(2)
    C2B 0.052(2) 0.064(2) 0.0389(18) -0.0054(16) -0.0100(15) -0.0095(16)
    C10B 0.060(2) 0.093(3) 0.047(2) -0.031(2) -0.0098(17) -0.013(2)
    C7B 0.066(2) 0.058(2) 0.049(2) -0.0163(18) -0.0009(17) -0.0139(17)
    C2A 0.056(2) 0.058(2) 0.0421(19) -0.0149(16) 0.0033(15) -0.0157(16)
    C3A 0.061(3) 0.079(3) 0.050(2) -0.026(2) 0.0066(18) -0.017(2)
    C4B 0.056(3) 0.150(5) 0.068(3) -0.029(3) -0.007(2) -0.015(3)
    C8A 0.088(3) 0.061(2) 0.052(2) 0.005(2) -0.008(2) -0.019(2)
    C12A 0.076(3) 0.087(3) 0.054(2) -0.042(2) 0.007(2) -0.007(2)
    C5B 0.090(4) 0.078(3) 0.044(2) -0.027(2) -0.007(2) -0.0043(19)
    C4A 0.061(3) 0.107(4) 0.076(3) -0.022(2) -0.011(2) -0.030(3)
    C12B 0.091(4) 0.074(3) 0.116(4) -0.021(3) -0.058(3) 0.017(3)
_geom_special_details
;
All e.s.d.'s (except the e.s.d. in the dihedral angle between two l.s. planes)
are estimated using the full covariance matrix. The cell e.s.d.'s are taken
into account individually in the estimation of e.s.d.'s in distances, angles
and torsion angles; correlations between e.s.d.'s in cell parameters are only
used when they are defined by crystal symmetry. An approximate (isotropic)
treatment of cell e.s.d.'s is used for estimating e.s.d.'s involving l.s.
planes.
;
loop_
    _geom_bond_atom_site_label_1
    _geom_bond_atom_site_label_2
    _geom_bond_site_symmetry_2
    _geom_bond_distance
    _geom_bond_publ_flag
    S1B C4B . 1.813(5) ?
    S1B C1B . 1.839(4) ?
    S1A C4A . 1.816(5) ?
    S1A C1A . 1.839(4) ?
    O2A C11A . 1.363(4) ?
    O2A C12A . 1.433(4) ?
    C11B O2B . 1.372(5) ?
    C11B C10B . 1.377(5) ?
    C11B C6B . 1.405(5) ?
    C6A C7A . 1.385(5) ?
    C6A C11A . 1.410(4) ?
    C6A C1A . 1.507(5) ?
    C11A C10A . 1.387(5) ?
    C1B C2B . 1.500(4) ?
    C1B C6B . 1.502(5) ?
    C1B H1B . 0.9800 ?
    C6B C7B . 1.387(5) ?
    O2B C12B . 1.431(5) ?
    C1A C2A . 1.495(4) ?
    C1A H1A . 0.9800 ?
    C7A C8A . 1.383(5) ?
    C7A H7A . 0.9300 ?
    O1B C5B . 1.208(5) ?
    C9A C8A . 1.375(6) ?
    C9A C10A . 1.379(6) ?
    C9A H9A . 0.9300 ?
    C10A H10A . 0.9300 ?
    C8B C9B . 1.354(7) ?
    C8B C7B . 1.389(6) ?
    C8B H8B . 0.9300 ?
    O1A C5A . 1.209(5) ?
    C5A C2A . 1.468(6) ?
    C5A H5A . 0.9300 ?
    C9B C10B . 1.379(6) ?
    C9B H9B . 0.9300 ?
    C3B C2B . 1.327(5) ?
    C3B C4B . 1.478(6) ?
    C3B H3B . 0.9300 ?
    C2B C5B . 1.469(6) ?
    C10B H10B . 0.9300 ?
    C7B H7B . 0.9300 ?
    C2A C3A . 1.333(5) ?
    C3A C4A . 1.476(6) ?
    C3A H3A . 0.9300 ?
    C4B H4B1 . 0.9700 ?
    C4B H4B2 . 0.9700 ?
    C8A H8A . 0.9300 ?
    C12A H12A . 0.9600 ?
    C12A H12B . 0.9600 ?
    C12A H12C . 0.9600 ?
    C5B H5B . 0.9300 ?
    C4A H4A1 . 0.9700 ?
    C4A H4A2 . 0.9700 ?
    C12B H12D . 0.9600 ?
    C12B H12E . 0.9600 ?
    C12B H12F . 0.9600 ?
loop_
    _geom_angle_atom_site_label_1
    _geom_angle_atom_site_label_2
    _geom_angle_atom_site_label_3
    _geom_angle_site_symmetry_1
    _geom_angle_site_symmetry_3
    _geom_angle
    _geom_angle_publ_flag
    C4B S1B C1B . . 95.1(2) ?
    C4A S1A C1A . . 94.67(19) ?
    C11A O2A C12A . . 117.2(3) ?
    O2B C11B C10B . . 124.6(3) ?
    O2B C11B C6B . . 114.3(3) ?
    C10B C11B C6B . . 121.1(3) ?
    C7A C6A C11A . . 118.2(3) ?
    C7A C6A C1A . . 122.1(3) ?
    C11A C6A C1A . . 119.7(3) ?
    O2A C11A C10A . . 124.6(3) ?
    O2A C11A C6A . . 115.0(3) ?
    C10A C11A C6A . . 120.4(3) ?
    C2B C1B C6B . . 116.1(3) ?
    C2B C1B S1B . . 103.9(3) ?
    C6B C1B S1B . . 111.5(2) ?
    C2B C1B H1B . . 108.4 ?
    C6B C1B H1B . . 108.4 ?
    S1B C1B H1B . . 108.4 ?
    C7B C6B C11B . . 117.8(3) ?
    C7B C6B C1B . . 123.5(3) ?
    C11B C6B C1B . . 118.7(3) ?
    C11B O2B C12B . . 117.5(4) ?
    C2A C1A C6A . . 114.7(3) ?
    C2A C1A S1A . . 103.7(2) ?
    C6A C1A S1A . . 112.1(3) ?
    C2A C1A H1A . . 108.7 ?
    C6A C1A H1A . . 108.7 ?
    S1A C1A H1A . . 108.7 ?
    C8A C7A C6A . . 121.3(4) ?
    C8A C7A H7A . . 119.4 ?
    C6A C7A H7A . . 119.4 ?
    C8A C9A C10A . . 120.9(4) ?
    C8A C9A H9A . . 119.6 ?
    C10A C9A H9A . . 119.6 ?
    C9A C10A C11A . . 119.6(4) ?
    C9A C10A H10A . . 120.2 ?
    C11A C10A H10A . . 120.2 ?
    C9B C8B C7B . . 120.4(4) ?
    C9B C8B H8B . . 119.8 ?
    C7B C8B H8B . . 119.8 ?
    O1A C5A C2A . . 124.9(4) ?
    O1A C5A H5A . . 117.6 ?
    C2A C5A H5A . . 117.6 ?
    C8B C9B C10B . . 120.8(4) ?
    C8B C9B H9B . . 119.6 ?
    C10B C9B H9B . . 119.6 ?
    C2B C3B C4B . . 117.9(4) ?
    C2B C3B H3B . . 121.1 ?
    C4B C3B H3B . . 121.1 ?
    C3B C2B C5B . . 122.7(4) ?
    C3B C2B C1B . . 116.8(3) ?
    C5B C2B C1B . . 120.4(3) ?
    C11B C10B C9B . . 119.3(4) ?
    C11B C10B H10B . . 120.3 ?
    C9B C10B H10B . . 120.3 ?
    C6B C7B C8B . . 120.4(4) ?
    C6B C7B H7B . . 119.8 ?
    C8B C7B H7B . . 119.8 ?
    C3A C2A C5A . . 121.4(4) ?
    C3A C2A C1A . . 117.2(4) ?
    C5A C2A C1A . . 121.5(3) ?
    C2A C3A C4A . . 117.0(4) ?
    C2A C3A H3A . . 121.5 ?
    C4A C3A H3A . . 121.5 ?
    C3B C4B S1B . . 105.0(3) ?
    C3B C4B H4B1 . . 110.7 ?
    S1B C4B H4B1 . . 110.7 ?
    C3B C4B H4B2 . . 110.7 ?
    S1B C4B H4B2 . . 110.7 ?
    H4B1 C4B H4B2 . . 108.8 ?
    C9A C8A C7A . . 119.6(4) ?
    C9A C8A H8A . . 120.2 ?
    C7A C8A H8A . . 120.2 ?
    O2A C12A H12A . . 109.5 ?
    O2A C12A H12B . . 109.5 ?
    H12A C12A H12B . . 109.5 ?
    O2A C12A H12C . . 109.5 ?
    H12A C12A H12C . . 109.5 ?
    H12B C12A H12C . . 109.5 ?
    O1B C5B C2B . . 124.7(4) ?
    O1B C5B H5B . . 117.7 ?
    C2B C5B H5B . . 117.7 ?
    C3A C4A S1A . . 105.1(3) ?
    C3A C4A H4A1 . . 110.7 ?
    S1A C4A H4A1 . . 110.7 ?
    C3A C4A H4A2 . . 110.7 ?
    S1A C4A H4A2 . . 110.7 ?
    H4A1 C4A H4A2 . . 108.8 ?
    O2B C12B H12D . . 109.5 ?
    O2B C12B H12E . . 109.5 ?
    H12D C12B H12E . . 109.5 ?
    O2B C12B H12F . . 109.5 ?
    H12D C12B H12F . . 109.5 ?
    H12E C12B H12F . . 109.5 ?
loop_
    _geom_torsion_atom_site_label_1
    _geom_torsion_atom_site_label_2
    _geom_torsion_atom_site_label_3
    _geom_torsion_atom_site_label_4
    _geom_torsion_site_symmetry_1
    _geom_torsion_site_symmetry_2
    _geom_torsion_site_symmetry_3
    _geom_torsion_site_symmetry_4
    _geom_torsion
    _geom_torsion_publ_flag
    C12A O2A C11A C10A . . . . 4.8(5) ?
    C12A O2A C11A C6A . . . . -174.0(3) ?
    C7A C6A C11A O2A . . . . 176.6(3) ?
    C1A C6A C11A O2A . . . . -3.4(4) ?
    C7A C6A C11A C10A . . . . -2.2(5) ?
    C1A C6A C11A C10A . . . . 177.7(3) ?
    C4B S1B C1B C2B . . . . -10.7(3) ?
    C4B S1B C1B C6B . . . . 115.0(3) ?
    O2B C11B C6B C7B . . . . 177.7(3) ?
    C10B C11B C6B C7B . . . . -1.2(5) ?
    O2B C11B C6B C1B . . . . -1.3(4) ?
    C10B C11B C6B C1B . . . . 179.8(3) ?
    C2B C1B C6B C7B . . . . 18.9(5) ?
    S1B C1B C6B C7B . . . . -99.7(3) ?
    C2B C1B C6B C11B . . . . -162.2(3) ?
    S1B C1B C6B C11B . . . . 79.2(3) ?
    C10B C11B O2B C12B . . . . -3.4(6) ?
    C6B C11B O2B C12B . . . . 177.7(4) ?
    C7A C6A C1A C2A . . . . 20.1(5) ?
    C11A C6A C1A C2A . . . . -159.9(3) ?
    C7A C6A C1A S1A . . . . -97.8(3) ?
    C11A C6A C1A S1A . . . . 82.3(4) ?
    C4A S1A C1A C2A . . . . -13.5(3) ?
    C4A S1A C1A C6A . . . . 110.7(3) ?
    C11A C6A C7A C8A . . . . 2.1(5) ?
    C1A C6A C7A C8A . . . . -177.9(4) ?
    C8A C9A C10A C11A . . . . 2.5(7) ?
    O2A C11A C10A C9A . . . . -178.7(4) ?
    C6A C11A C10A C9A . . . . 0.0(5) ?
    C7B C8B C9B C10B . . . . -1.4(7) ?
    C4B C3B C2B C5B . . . . 176.0(4) ?
    C4B C3B C2B C1B . . . . -1.4(6) ?
    C6B C1B C2B C3B . . . . -113.9(4) ?
    S1B C1B C2B C3B . . . . 8.8(4) ?
    C6B C1B C2B C5B . . . . 68.6(5) ?
    S1B C1B C2B C5B . . . . -168.6(3) ?
    O2B C11B C10B C9B . . . . -179.0(4) ?
    C6B C11B C10B C9B . . . . -0.3(5) ?
    C8B C9B C10B C11B . . . . 1.6(6) ?
    C11B C6B C7B C8B . . . . 1.3(5) ?
    C1B C6B C7B C8B . . . . -179.7(3) ?
    C9B C8B C7B C6B . . . . -0.1(6) ?
    O1A C5A C2A C3A . . . . -177.7(5) ?
    O1A C5A C2A C1A . . . . 2.9(7) ?
    C6A C1A C2A C3A . . . . -111.8(4) ?
    S1A C1A C2A C3A . . . . 10.7(4) ?
    C6A C1A C2A C5A . . . . 67.6(5) ?
    S1A C1A C2A C5A . . . . -169.9(3) ?
    C5A C2A C3A C4A . . . . 179.7(4) ?
    C1A C2A C3A C4A . . . . -0.8(6) ?
    C2B C3B C4B S1B . . . . -6.9(6) ?
    C1B S1B C4B C3B . . . . 10.1(4) ?
    C10A C9A C8A C7A . . . . -2.6(7) ?
    C6A C7A C8A C9A . . . . 0.3(6) ?
    C3B C2B C5B O1B . . . . -173.9(5) ?
    C1B C2B C5B O1B . . . . 3.4(7) ?
    C2A C3A C4A S1A . . . . -9.7(5) ?
    C1A S1A C4A C3A . . . . 13.3(4) ?
loop_
    _geom_hbond_atom_site_label_D
    _geom_hbond_atom_site_label_H
    _geom_hbond_atom_site_label_A
    _geom_hbond_site_symmetry_A
    _geom_hbond_distance_DH
    _geom_hbond_distance_HA
    _geom_hbond_distance_DA
    _geom_hbond_angle_DHA
    C7A H7A O1B . 0.930 2.595 3.473(4) 157
    C4B H4B1 O1B 1_455 0.970 2.690 3.202(4) 113
