# Supplementary material for: (R)-2-(2-Methoxy­phen­yl)-2,5-dihydro­thio­phene-3-carbaldehyde
Source: Acta Crystallogr Sect E Struct Rep Online. 2010 Jan 13;66(Pt 2):o352. doi: 10.1107/S1600536810000991 (PMC2979862; doi:10.1107/S1600536810000991)
Supplement: Supplementary file 2 [file e-66-0o352-Isup2.hkl]

#
# h,k,l, Fc-squared, Fo-squared, sigma(Fo-squared) and status flag
#
data_I
_shelx_title ' tj001 in P 1'
_shelx_refln_list_code          4
_shelx_F_calc_maximum       84.43
_exptl_crystal_F_000       232.00
_reflns_d_resolution_high  0.7712
 
loop_
 _symmetry_equiv_pos_as_xyz
 'x, y, z'
 
_cell_length_a     6.8281
_cell_length_b     7.7624
_cell_length_c    11.8748
_cell_angle_alpha  71.733
_cell_angle_beta   79.051
_cell_angle_gamma  73.488
 
_shelx_F_squared_multiplier     1.000
 
loop_
 _refln_index_h
 _refln_index_k
 _refln_index_l
 _refln_F_squared_calc
 _refln_F_squared_meas
 _refln_F_squared_sigma
 _refln_observed_status
  -3   0 -14       10.91       16.06      2.67 o
  -2   0 -14        1.98        0.00      1.26 o
  -1   0 -14        0.51        0.45      1.15 o
   0   0 -14       15.43       18.33      2.63 o
   1   0 -14       15.22       17.55      2.52 o
  -1   1 -14        3.67        3.60      1.82 o
   0   1 -14       10.89       13.65      2.56 o
   2  -2 -13        0.68        0.63      0.52 o
   3  -2 -13        0.70        0.37      0.52 o
  -2  -1 -13        2.68        0.30      1.15 o
  -1  -1 -13       10.41       10.46      1.93 o
   0  -1 -13        4.45        0.82      1.22 o
   1  -1 -13        1.19        0.26      0.67 o
   2  -1 -13        4.31        2.63      0.74 o
   3  -1 -13        1.87        1.93      0.82 o
  -4   0 -13        6.38        0.37      1.74 o
  -3   0 -13        3.37        0.19      1.19 o
  -2   0 -13        4.21        0.15      2.23 o
  -1   0 -13        6.84        6.95      0.97 o
   0   0 -13        2.84        2.30      1.34 o
   1   0 -13       12.32       15.91      3.38 o
   2   0 -13        2.24        1.83      0.81 o
   3   0 -13        4.96        3.89      1.19 o
  -3   1 -13        2.68       -0.19      1.37 o
  -2   1 -13        7.60        4.15      2.89 o
  -1   1 -13        1.86        1.51      0.64 o
   0   1 -13        1.02        0.74      1.11 o
   1   1 -13        2.72        4.30      2.45 o
   2   1 -13        0.31        0.78      0.89 o
  -2   2 -13        6.99        5.30      3.39 o
  -1   2 -13        4.23        3.40      1.09 o
   0   2 -13        7.26        6.94      3.23 o
   1   2 -13        5.61        4.71      2.86 o
   2  -4 -12        2.00        2.49      0.70 o
   3  -4 -12        2.38        1.48      0.74 o
   1  -3 -12        9.68       11.83      1.11 o
   2  -3 -12        4.19        3.75      0.78 o
   3  -3 -12        3.49        3.75      0.96 o
   0  -2 -12       18.84       16.10      0.67 o
   1  -2 -12       55.77       54.08      2.49 o
   2  -2 -12        4.77        3.89      1.19 o
   3  -2 -12        1.48        2.34      1.30 o
   4  -2 -12        2.00        3.30      1.11 o
  -4  -1 -12        4.46        4.15      0.52 o
  -3  -1 -12        2.76        1.10      0.69 o
  -2  -1 -12       19.09       20.26      2.19 o
  -1  -1 -12       55.56       55.08      3.45 o
   0  -1 -12       66.83       61.91      7.05 o
   1  -1 -12       42.00       39.86      2.45 o
   2  -1 -12        0.85        0.85      0.93 o
   3  -1 -12        0.12        1.00      0.93 o
   4  -1 -12        0.45        1.41      0.89 o
  -5   0 -12        0.07        0.37      0.52 o
  -4   0 -12       11.55       11.28      2.91 o
  -3   0 -12        2.59        1.76      1.08 o
  -2   0 -12        3.88        2.26      1.54 o
  -1   0 -12        8.15        8.12      1.30 o
   0   0 -12       11.41       14.73      1.93 o
   1   0 -12       34.85       36.59      2.89 o
   2   0 -12        1.59        1.46      0.54 o
   3   0 -12        3.83        5.19      0.93 o
   4   0 -12        0.56       -0.30      1.34 o
  -4   1 -12        7.19        3.08      2.82 o
  -3   1 -12       10.35        7.77      5.14 o
  -2   1 -12        2.56        1.33      1.00 o
  -1   1 -12        2.16        0.93      1.30 o
   0   1 -12       11.94       13.84      2.04 o
   1   1 -12        4.23        4.56      1.37 o
   2   1 -12        5.60        5.42      1.22 o
   3   1 -12        4.41        4.19      1.30 o
  -3   2 -12        7.87        6.15      4.10 o
  -2   2 -12        2.83        0.67      0.93 o
  -1   2 -12        7.90        7.23      1.97 o
   0   2 -12       19.82       25.08      2.71 o
   1   2 -12        8.99       10.57      1.89 o
   2   2 -12        1.67        2.23      1.30 o
   3   2 -12        3.38        3.52      1.37 o
  -2   3 -12        2.06        0.35      1.15 o
  -1   3 -12       11.59        9.43      6.23 o
   0   3 -12       10.68       12.83      2.30 o
   1   3 -12        7.03        5.75      1.93 o
   2   3 -12        5.95        5.71      2.78 o
   2  -4 -11        6.11        6.16      1.45 o
   3  -4 -11        7.68        7.05      1.08 o
   4  -4 -11        1.86        2.26      1.30 o
   1  -3 -11        1.87        1.89      0.41 o
   2  -3 -11        8.95        9.90      1.00 o
   3  -3 -11        9.68       13.35      2.15 o
   4  -3 -11        1.43        1.30      1.08 o
   0  -2 -11       30.40       27.90      0.93 o
   1  -2 -11       27.90       28.20      1.15 o
   2  -2 -11        4.23        5.16      0.78 o
   3  -2 -11       16.42       17.07      1.48 o
   4  -2 -11        5.49        6.49      1.26 o
  -4  -1 -11       12.26        9.94      1.08 o
  -3  -1 -11        2.59        2.56      0.35 o
  -2  -1 -11       51.21       44.59      5.53 o
  -1  -1 -11        4.74        3.99      0.45 o
   0  -1 -11       23.39       21.90      2.39 o
   1  -1 -11       33.69       35.89      1.31 o
   2  -1 -11       36.75       37.37      1.89 o
   3  -1 -11       22.51       24.97      1.78 o
   4  -1 -11        4.24        2.74      1.15 o
  -6   0 -11       10.07        9.24      1.52 o
  -5   0 -11        6.80        7.13      1.21 o
  -4   0 -11       23.63       21.85      2.62 o
  -3   0 -11        8.49        7.62      0.94 o
  -2   0 -11       13.24       13.99      1.30 o
  -1   0 -11       23.09       24.15      3.30 o
   0   0 -11       72.34       74.41      5.53 o
   1   0 -11       12.18       11.61      1.63 o
   2   0 -11        4.96        6.12      1.26 o
   3   0 -11        3.86        4.64      0.79 o
   4   0 -11        6.39        0.07      1.30 o
  -5   1 -11       13.70       13.82      2.80 o
  -4   1 -11        9.23        8.85      1.56 o
  -3   1 -11        6.08        4.57      2.93 o
  -2   1 -11        7.99        6.20      3.91 o
  -1   1 -11       16.88       15.43      2.00 o
   0   1 -11       22.67       21.30      2.11 o
   1   1 -11        0.49        0.59      1.30 o
   2   1 -11       13.10       15.28      1.78 o
   3   1 -11        0.18        0.48      0.85 o
   4   1 -11        8.02        7.63      5.36 o
  -4   2 -11        5.71        5.16      1.28 o
  -3   2 -11        3.85        1.17      1.47 o
  -2   2 -11        6.57        8.06      1.15 o
  -1   2 -11        9.48        0.37      2.86 o
   0   2 -11        4.46        5.45      1.56 o
   1   2 -11       18.82       20.63      2.23 o
   2   2 -11        2.37        2.67      1.19 o
   3   2 -11        0.98        0.63      0.85 o
   4   2 -11        5.31        5.75      1.37 o
  -3   3 -11        5.56        5.03      3.21 o
  -2   3 -11        0.95        0.58      0.66 o
  -1   3 -11        3.85        0.15      1.30 o
   1   3 -11        6.52        2.52      2.74 o
   2   3 -11        1.30        0.85      1.08 o
   3   3 -11        7.17        6.79      1.71 o
  -1   4 -11       10.11        4.76      4.17 o
   0   4 -11        0.88        2.15      1.37 o
   1   4 -11        6.29        7.90      1.97 o
   2   4 -11        5.35        6.79      1.85 o
   3  -5 -10        2.99        0.00      0.70 o
   4  -5 -10        0.15        1.04      0.82 o
   2  -4 -10        3.17        2.45      1.00 o
   3  -4 -10        7.52        5.60      1.63 o
   4  -4 -10        5.03        4.19      1.71 o
   1  -3 -10       18.49       20.15      0.89 o
   2  -3 -10       36.09       40.34      1.82 o
   3  -3 -10        1.64        2.04      1.22 o
   4  -3 -10        0.96        1.45      1.22 o
   5  -3 -10        3.51        3.49      1.26 o
   0  -2 -10       11.05       10.87      0.56 o
   1  -2 -10        5.82        6.49      0.56 o
   2  -2 -10        1.17        1.08      0.48 o
   3  -2 -10        1.26        1.15      0.63 o
   4  -2 -10       16.33       20.89      2.82 o
   5  -2 -10        0.18        0.19      0.67 o
  -4  -1 -10        4.41        4.04      0.89 o
  -3  -1 -10       86.42       82.78      8.04 o
  -2  -1 -10      151.57      138.83     12.83 o
  -1  -1 -10       36.59       38.28      2.00 o
   0  -1 -10       83.62       86.95      3.75 o
   1  -1 -10       77.25       76.47      2.02 o
   2  -1 -10       18.00       19.40      1.30 o
   3  -1 -10        8.12        6.34      1.08 o
   4  -1 -10        2.76        3.60      1.63 o
   5  -1 -10        1.93       -0.11      1.63 o
  -6   0 -10        4.58        4.71      1.82 o
  -5   0 -10        5.59        5.46      0.78 o
  -4   0 -10       11.56       11.19      1.52 o
  -3   0 -10        7.52        7.92      0.90 o
  -2   0 -10      125.77      116.58      6.37 o
  -1   0 -10       29.49       27.72      2.04 o
   0   0 -10      276.31      271.15      9.76 o
   1   0 -10       33.18       35.25      3.23 o
   2   0 -10       19.63       18.03      1.67 o
   3   0 -10        2.16        1.02      0.61 o
   4   0 -10        3.80        3.30      1.15 o
   5   0 -10        6.79        8.83      1.67 o
  -6   1 -10        1.51        1.84      0.98 o
  -5   1 -10        1.50        1.43      0.64 o
  -4   1 -10        3.24        1.83      1.39 o
  -3   1 -10        4.53        3.05      0.71 o
  -2   1 -10       16.73       14.61      1.23 o
  -1   1 -10        1.03        1.04      0.93 o
   0   1 -10      106.15      106.73      4.79 o
   1   1 -10       31.03       31.73      2.23 o
   2   1 -10        3.04        3.30      0.96 o
   3   1 -10        1.93        2.71      0.93 o
   4   1 -10       16.12       18.60      1.29 o
   5   1 -10        2.81        1.42      1.21 o
  -5   2 -10        0.27        0.12      0.46 o
  -4   2 -10       13.17       14.62      1.50 o
  -3   2 -10       14.02       13.63      1.19 o
  -2   2 -10        1.05        0.37      0.54 o
  -1   2 -10        5.29        0.00      1.30 o
   0   2 -10        4.92        4.12      1.22 o
   1   2 -10       19.06       17.96      1.89 o
   2   2 -10        4.68        4.12      1.15 o
   3   2 -10       20.50       23.19      3.12 o
   4   2 -10        5.93        5.60      1.22 o
   5   2 -10        3.78        1.58      1.21 o
  -4   3 -10        9.32        9.52      1.20 o
  -3   3 -10       28.73       29.24      3.67 o
  -2   3 -10        5.14        3.64      1.03 o
  -1   3 -10       30.21       31.98      2.93 o
   0   3 -10        2.88        4.12      1.41 o
   1   3 -10        2.98        3.97      1.34 o
   2   3 -10        9.40       11.39      1.71 o
   3   3 -10        9.09        9.87      2.67 o
   4   3 -10        1.72        2.26      1.08 o
  -3   4 -10       11.44       10.70      1.77 o
  -2   4 -10       13.13       12.39      1.49 o
  -1   4 -10        6.55        8.23      3.15 o
   0   4 -10       10.21       14.84      2.26 o
   1   4 -10        0.11        0.19      0.74 o
   2   4 -10        5.62        5.97      1.71 o
   3   4 -10        4.18        5.27      1.48 o
  -1   5 -10        2.97        1.77      1.72 o
   0   5 -10        3.35        4.64      1.78 o
   1   5 -10        0.92        0.96      1.26 o
   4  -5  -9        4.74        5.49      1.52 o
   2  -4  -9        8.02        9.46      1.41 o
   3  -4  -9       27.00       27.86      2.52 o
   4  -4  -9       20.14       22.30      2.71 o
   5  -4  -9        4.18        3.52      1.82 o
   1  -3  -9        1.18        0.00      0.26 o
   2  -3  -9       22.30       24.01      1.30 o
   3  -3  -9        4.71        6.71      1.56 o
   4  -3  -9        1.92        1.89      1.22 o
   5  -3  -9        8.42        9.20      1.60 o
   0  -2  -9       73.20       66.44      1.67 o
   1  -2  -9       42.89       46.58      1.89 o
   2  -2  -9       43.61       47.14      1.89 o
   3  -2  -9       24.57       25.27      1.63 o
   4  -2  -9        0.15        0.04      0.85 o
   5  -2  -9        1.62        0.04      0.52 o
  -4  -1  -9       15.70       12.09      0.85 o
  -3  -1  -9       77.65       73.17      4.42 o
  -2  -1  -9       54.27       50.52      3.60 o
  -1  -1  -9       10.79       10.20      1.85 o
   0  -1  -9       60.72       61.04      2.60 o
   1  -1  -9        4.89        6.56      0.65 o
   2  -1  -9      243.77      255.50      9.12 o
   3  -1  -9        1.61        1.71      1.11 o
   4  -1  -9        3.60        3.71      1.56 o
   5  -1  -9        9.27       11.35      1.67 o
   6  -1  -9        1.79       -0.15      0.78 o
  -6   0  -9        0.33        0.00      0.70 o
  -5   0  -9       46.44       47.40      3.97 o
  -4   0  -9        7.73        8.11      0.90 o
  -3   0  -9       31.02       28.99      2.10 o
  -2   0  -9        9.49        9.46      0.80 o
  -1   0  -9       38.73       38.56      2.15 o
   0   0  -9       16.90       17.70      1.45 o
   1   0  -9       58.53       59.55      2.64 o
   2   0  -9       54.87       58.28      3.71 o
   3   0  -9       10.47       10.08      0.99 o
   4   0  -9        0.61        0.80      0.48 o
   5   0  -9        5.17        0.26      2.30 o
   6   0  -9        2.78        0.30      1.37 o
  -6   1  -9        0.03       -0.24      0.43 o
  -5   1  -9       17.37       18.13      1.52 o
  -4   1  -9        3.54        3.54      0.69 o
  -3   1  -9        0.24        0.42      0.38 o
  -2   1  -9       18.89       18.38      1.30 o
  -1   1  -9       41.11       38.01      2.30 o
   0   1  -9        2.27        2.86      0.96 o
   1   1  -9       37.73       34.33      2.08 o
   2   1  -9       22.39       22.74      1.74 o
   3   1  -9       15.07       15.88      2.11 o
   4   1  -9        5.20        4.18      0.90 o
   5   1  -9        0.66        0.53      0.48 o
   6   1  -9        5.63        0.04      0.74 o
  -6   2  -9        3.15        3.99      2.89 o
  -5   2  -9        9.91       10.88      1.18 o
  -4   2  -9        2.17        2.62      0.73 o
  -3   2  -9        0.19        0.27      0.37 o
  -2   2  -9       17.42       17.02      1.43 o
  -1   2  -9       20.16       17.44      1.74 o
   0   2  -9       14.05       13.58      1.67 o
   1   2  -9        1.50        1.59      0.82 o
   2   2  -9        7.87        9.01      1.34 o
   3   2  -9        6.48        6.45      1.19 o
   4   2  -9        1.76        2.63      0.89 o
   5   2  -9        4.71        3.49      2.32 o
  -5   3  -9        3.01        2.80      2.36 o
  -4   3  -9        2.59        2.38      0.90 o
  -3   3  -9        7.16        7.69      1.29 o
  -2   3  -9        3.62        3.21      0.99 o
  -1   3  -9       37.35       37.48      2.78 o
   0   3  -9        0.18        0.78      0.74 o
   1   3  -9       13.28       15.14      1.78 o
   2   3  -9       16.84       17.77      1.89 o
   3   3  -9        1.04        1.93      0.89 o
   4   3  -9       16.46       19.33      2.75 o
   5   3  -9        7.22        9.57      1.97 o
  -4   4  -9        0.09       -0.13      0.80 o
  -3   4  -9        0.80        0.67      0.78 o
  -2   4  -9       21.03       19.11      2.78 o
  -1   4  -9       20.63       21.93      2.52 o
   0   4  -9       39.04       43.01      4.75 o
   1   4  -9       15.52       18.22      3.41 o
   2   4  -9        3.00        2.93      2.04 o
   3   4  -9        2.36        2.89      1.26 o
   4   4  -9       15.84       19.96      3.26 o
  -2   5  -9        3.33        1.69      1.76 o
  -1   5  -9        2.38        2.82      2.37 o
   0   5  -9        3.01        4.19      1.59 o
   1   5  -9       10.24       12.32      2.23 o
   2   5  -9        1.00        0.67      1.00 o
   3   5  -9        0.86        0.74      1.11 o
   3  -5  -8        3.21       -0.37      0.78 o
   4  -5  -8        3.80        3.38      1.11 o
   2  -4  -8       14.12       13.06      1.52 o
   3  -4  -8        5.85        4.97      0.89 o
   4  -4  -8        2.76        4.38      0.96 o
   5  -4  -8       12.58       14.69      2.67 o
   1  -3  -8       66.47       68.66      2.01 o
   2  -3  -8        2.37        4.08      0.63 o
   3  -3  -8        2.02        2.34      1.11 o
   4  -3  -8        3.85        4.93      1.74 o
   5  -3  -8        6.43        6.42      1.45 o
   0  -2  -8       17.64       16.96      0.45 o
   1  -2  -8      103.19       99.74      2.60 o
   2  -2  -8       10.00       11.39      0.89 o
   3  -2  -8        4.31        4.34      0.82 o
   4  -2  -8        5.24        5.56      1.63 o
   5  -2  -8        4.05       -0.04      1.08 o
   6  -2  -8        5.62        7.05      2.78 o
  -4  -1  -8      122.16      116.25      3.57 o
  -3  -1  -8      229.50      222.45      4.93 o
  -2  -1  -8      117.24      114.37      5.19 o
  -1  -1  -8       32.98       37.26      2.64 o
   0  -1  -8       20.02       19.96      2.00 o
   1  -1  -8        2.22        2.81      0.46 o
   2  -1  -8      232.20      245.04      8.30 o
   3  -1  -8       33.84       36.29      2.63 o
   4  -1  -8       46.94       52.78      3.75 o
   5  -1  -8        2.98        0.11      0.96 o
   6  -1  -8        1.54        0.07      0.67 o
  -6   0  -8       11.44       13.35      2.37 o
  -5   0  -8        2.87        2.85      0.69 o
  -4   0  -8        9.93       12.82      0.99 o
  -3   0  -8       92.63       86.68      2.43 o
  -2   0  -8      181.64      174.17      6.36 o
  -1   0  -8      243.37      242.36      9.02 o
   0   0  -8       39.66       36.71      1.82 o
   1   0  -8        5.16        4.90      1.22 o
   2   0  -8       52.90       51.38      2.15 o
   3   0  -8       69.52       69.06      3.04 o
   4   0  -8       49.53       47.96      7.70 o
   5   0  -8        1.18        0.15      1.56 o
   6   0  -8        5.06       -0.04      0.89 o
  -7   1  -8        4.09        0.07      2.00 o
  -6   1  -8        4.70        4.15      0.81 o
  -5   1  -8        7.53        8.89      0.93 o
  -4   1  -8       13.76       12.86      1.85 o
  -3   1  -8       48.89       45.69      1.54 o
  -2   1  -8       84.20       75.34      2.69 o
  -1   1  -8      182.37      181.59      6.21 o
   0   1  -8       93.86       86.86      3.34 o
   1   1  -8       28.01       25.98      1.63 o
   2   1  -8        5.30        5.79      0.96 o
   3   1  -8       24.19       25.12      1.56 o
   4   1  -8       17.69       19.29      1.30 o
   5   1  -8        0.28        0.04      0.43 o
   6   1  -8        6.73        0.63      1.11 o
  -6   2  -8        8.90        7.89      4.80 o
  -5   2  -8        4.75        4.33      0.84 o
  -4   2  -8       57.30       53.09      3.62 o
  -3   2  -8       14.21       13.58      1.41 o
  -2   2  -8        6.48        5.33      0.85 o
  -1   2  -8       22.11       22.71      2.63 o
   0   2  -8      314.03      304.24     10.36 o
   1   2  -8       28.19       24.16      1.86 o
   2   2  -8       26.15       26.46      2.63 o
   3   2  -8       10.65       14.06      1.30 o
   4   2  -8        0.27        0.30      0.45 o
   5   2  -8        0.46        0.70      0.52 o
   6   2  -8       10.40       13.50      2.34 o
  -5   3  -8        5.12        4.02      3.23 o
  -4   3  -8       19.93       20.98      1.84 o
  -3   3  -8        3.45        2.84      0.71 o
  -2   3  -8        7.98        7.34      1.15 o
  -1   3  -8        6.32        6.42      2.19 o
   0   3  -8       45.94       42.80      2.64 o
   1   3  -8       10.92        9.72      1.34 o
   2   3  -8       32.98       31.73      3.23 o
   3   3  -8        1.09        0.70      0.67 o
   4   3  -8        1.37        1.00      1.22 o
   5   3  -8        5.69        6.45      1.63 o
   6   3  -8        2.93        2.54      0.74 o
  -4   4  -8       10.87       13.07      1.52 o
  -3   4  -8        2.02        1.86      1.41 o
  -2   4  -8       13.05       12.34      2.04 o
  -1   4  -8        1.45        0.59      0.93 o
   0   4  -8       16.90       13.69      1.82 o
   1   4  -8        9.18       10.98      2.60 o
   2   4  -8        9.52        9.68      1.52 o
   3   4  -8        4.14        5.90      1.22 o
   4   4  -8        2.89        2.93      1.82 o
   5   4  -8        2.34        1.56      1.41 o
  -3   5  -8        6.03        5.32      3.69 o
  -2   5  -8        4.30        2.17      2.28 o
  -1   5  -8        2.23        2.67      2.30 o
   0   5  -8        6.13        8.20      1.97 o
   1   5  -8       10.94       13.09      2.11 o
   2   5  -8        2.63        2.45      1.30 o
   3   5  -8        6.95        8.42      2.82 o
   4   5  -8        0.14        0.22      0.74 o
  -1   6  -8        6.62        3.08      4.15 o
   0   6  -8        4.88        7.42      2.08 o
   1   6  -8        0.09       -0.22      1.00 o
   2   6  -8        3.15        4.23      1.71 o
   3   6  -8       11.50       13.87      2.30 o
  -4  -9  -7        1.17        1.78      1.19 o
  -3  -9  -7        0.83       -0.19      0.78 o
  -2  -9  -7        1.34        0.30      0.63 o
  -1  -9  -7        3.95        0.48      1.41 o
   0  -9  -7        0.39        2.15      1.08 o
  -3  -8  -7        6.96       10.35      1.85 o
  -2  -8  -7        2.17        0.26      1.04 o
  -1  -8  -7        0.46        0.15      0.67 o
   4  -5  -7        1.41        0.63      0.93 o
   5  -5  -7        0.94        1.52      1.52 o
   2  -4  -7        5.41        5.97      1.22 o
   3  -4  -7       40.91       36.48      1.93 o
   4  -4  -7        0.22        0.26      0.59 o
   5  -4  -7        2.45        1.59      1.52 o
   2  -3  -7       18.04       18.40      1.08 o
   3  -3  -7       34.31       38.52      2.75 o
   4  -3  -7       21.49       23.19      2.75 o
   5  -3  -7        2.43        2.34      1.08 o
   6  -3  -7        3.92        4.53      1.45 o
   0  -2  -7      194.15      178.17      3.80 o
   1  -2  -7      207.20      208.41      5.25 o
   2  -2  -7      116.38      119.50      3.49 o
   3  -2  -7       47.95       47.36      2.12 o
   4  -2  -7       16.50       19.51      2.49 o
   5  -2  -7       11.67       12.65      1.67 o
   6  -2  -7        3.78        2.74      2.15 o
  -4  -1  -7       70.48       67.29      2.97 o
  -3  -1  -7       16.37       11.96      0.55 o
  -2  -1  -7       22.01       21.59      0.98 o
  -1  -1  -7      360.98      350.61     15.89 o
   0  -1  -7       11.10       14.95      1.48 o
   1  -1  -7       95.23       91.42      2.06 o
   2  -1  -7      147.41      162.76      5.47 o
   3  -1  -7        7.35       10.42      1.48 o
   4  -1  -7        7.91        9.24      1.85 o
   5  -1  -7        2.18        1.74      0.96 o
   6  -1  -7        0.87        1.00      1.00 o
  -6   0  -7        1.59        1.74      0.89 o
  -5   0  -7       21.47       19.95      1.18 o
  -4   0  -7        8.40        9.02      0.72 o
  -3   0  -7       34.70       33.80      1.08 o
  -2   0  -7       57.31       61.38      2.86 o
  -1   0  -7        2.48        2.97      0.63 o
   0   0  -7       41.46       41.28      1.71 o
   1   0  -7       14.40       12.43      0.93 o
   2   0  -7       62.00       62.87      2.23 o
   3   0  -7       65.98       66.23      1.91 o
   4   0  -7       10.00        8.77      1.08 o
   5   0  -7       18.12       25.93      3.12 o
   6   0  -7        2.64        2.41      1.93 o
  -7   1  -7        2.71        0.37      0.85 o
  -6   1  -7        4.29        5.64      0.85 o
  -5   1  -7       25.57       28.95      1.36 o
  -4   1  -7       24.28       21.25      1.28 o
  -3   1  -7       13.81       14.20      0.94 o
  -2   1  -7       19.69       17.32      0.82 o
  -1   1  -7       54.51       53.36      2.30 o
   0   1  -7      108.90      114.30      3.68 o
   1   1  -7      118.17      110.60      3.64 o
   3   1  -7       17.62       16.88      1.15 o
   4   1  -7       21.96       22.19      1.89 o
   5   1  -7       25.82       28.01      1.73 o
   6   1  -7        1.00        2.56      1.37 o
  -6   2  -7        1.85        1.50      1.13 o
  -5   2  -7       13.77       16.30      1.93 o
  -4   2  -7        4.80        4.14      0.76 o
  -3   2  -7        2.40        2.18      0.72 o
  -2   2  -7       64.95       61.90      2.17 o
  -1   2  -7       93.12       94.37      3.79 o
   0   2  -7       30.73       29.99      2.67 o
   1   2  -7      152.86      156.47      6.62 o
   2   2  -7      151.34      162.50      5.43 o
   3   2  -7       21.72       21.56      2.19 o
   4   2  -7        4.74        6.86      0.85 o
   5   2  -7       10.07       11.39      1.60 o
   6   2  -7        7.02        5.37      1.03 o
  -6   3  -7        3.16        1.95      1.41 o
  -5   3  -7        3.59        2.32      1.80 o
  -4   3  -7        9.97        7.50      1.22 o
  -3   3  -7        2.36        2.56      0.69 o
  -2   3  -7       44.20       43.53      2.00 o
  -1   3  -7       46.39       44.99      2.49 o
   0   3  -7       39.44       40.19      3.64 o
   1   3  -7       62.55       64.12      4.23 o
   2   3  -7       55.21       55.39      3.68 o
   3   3  -7        3.27        2.93      0.82 o
   4   3  -7       39.75       39.08      2.23 o
   5   3  -7        8.73        8.57      1.04 o
   6   3  -7        9.58        9.46      1.63 o
  -5   4  -7        0.23        0.55      0.62 o
  -4   4  -7        0.81       -0.25      0.64 o
  -3   4  -7       13.01       16.70      2.11 o
  -2   4  -7       24.46       24.60      1.83 o
  -1   4  -7       24.48       21.04      2.11 o
   0   4  -7       26.92       24.30      2.26 o
   1   4  -7        0.16        1.11      0.82 o
   2   4  -7        6.16        7.23      1.30 o
   3   4  -7        7.51        8.53      1.30 o
   4   4  -7       13.22       13.02      1.48 o
   5   4  -7        1.89        1.19      1.19 o
   6   4  -7        5.97        7.72      1.15 o
  -4   5  -7        1.37        1.08      1.15 o
  -3   5  -7        3.69        3.42      2.78 o
  -2   5  -7        7.00        4.14      3.58 o
  -1   5  -7        2.17        2.74      1.26 o
   0   5  -7       23.73       23.26      3.67 o
   1   5  -7       18.90       24.34      2.41 o
   2   5  -7        8.74        8.01      1.56 o
   3   5  -7       11.70       13.47      2.86 o
   4   5  -7       10.71       12.58      1.56 o
   5   5  -7        0.73        1.15      0.78 o
  -2   6  -7        0.23        0.06      0.63 o
  -1   6  -7        1.27        1.24      0.98 o
   0   6  -7       12.00       16.69      2.45 o
   1   6  -7       13.38       14.36      2.41 o
   2   6  -7        8.00       10.31      1.85 o
   3   6  -7       11.41       15.47      2.08 o
   4   6  -7       16.18       15.62      3.19 o
   1   7  -7        1.51        2.26      1.37 o
  -3 -10  -6        1.45        0.19      0.93 o
  -5  -9  -6        2.81        3.38      1.41 o
  -4  -9  -6        0.05        0.59      0.82 o
  -3  -9  -6        0.21        0.26      0.70 o
  -2  -9  -6        1.11        0.07      0.93 o
  -1  -9  -6        0.21       -0.41      0.67 o
   0  -9  -6        1.57        0.41      1.22 o
   1  -9  -6        0.05        0.00      1.08 o
  -5  -8  -6        3.00        2.74      1.11 o
  -4  -8  -6        1.21        1.82      1.45 o
  -3  -8  -6        2.63        4.12      1.26 o
  -2  -8  -6        1.40       -0.11      0.59 o
  -1  -8  -6        0.92       -0.22      0.82 o
   0  -8  -6        3.00        0.22      0.89 o
   1  -8  -6        0.22       -0.07      0.74 o
  -4  -7  -6        6.67        5.34      1.30 o
  -3  -7  -6        0.28        0.89      1.45 o
  -2  -7  -6       11.78       12.43      1.74 o
  -1  -7  -6       27.19       31.02      2.41 o
   0  -7  -6        6.51        7.16      2.08 o
   1  -7  -6        1.56        0.96      0.85 o
  -3  -6  -6       23.66       24.27      1.97 o
  -2  -6  -6       92.08       94.24      4.05 o
  -1  -6  -6       37.19       44.13      2.56 o
   0  -6  -6      100.92      105.29      4.38 o
   4  -5  -6        4.11        1.04      1.41 o
   5  -5  -6        1.81        4.15      1.85 o
   2  -4  -6        0.88        1.26      0.56 o
   3  -4  -6        6.39        5.38      0.82 o
   4  -4  -6        4.09        4.15      0.78 o
   5  -4  -6        7.33        0.00      0.45 o
   6  -4  -6        0.21        0.00      0.48 o
   1  -3  -6       28.44       27.98      1.04 o
   2  -3  -6        3.91        4.75      1.00 o
   3  -3  -6        0.16        0.00      0.41 o
   4  -3  -6       21.02       23.26      1.74 o
   5  -3  -6       16.95       20.70      1.97 o
   6  -3  -6        0.05       -0.04      0.56 o
   0  -2  -6       37.52       39.09      0.82 o
   1  -2  -6      136.54      134.99      3.31 o
   2  -2  -6        2.35        2.45      0.78 o
   3  -2  -6        9.80       10.24      1.48 o
   4  -2  -6       49.61       55.64      2.67 o
   5  -2  -6       56.28       59.80      3.23 o
   6  -2  -6        7.23       10.05      1.85 o
  -4  -1  -6       17.89       17.62      1.00 o
  -3  -1  -6      760.33      767.75     23.45 o
  -2  -1  -6      392.95      398.44     10.11 o
  -1  -1  -6       65.58       62.35      4.63 o
   0  -1  -6        7.80        7.86      1.11 o
   1  -1  -6      488.32      490.18      9.80 o
   2  -1  -6       30.14       28.39      1.26 o
   3  -1  -6      152.38      148.89      4.72 o
   4  -1  -6       88.56       91.22      4.75 o
   5  -1  -6       21.07       23.89      2.89 o
   6  -1  -6        5.20        5.19      1.48 o
   7  -1  -6        6.34        8.27      2.08 o
  -6   0  -6        9.57        9.39      1.41 o
  -5   0  -6       55.60       50.26      2.52 o
  -4   0  -6       50.87       47.83      1.38 o
  -3   0  -6      263.31      262.45      5.37 o
  -2   0  -6       46.77       46.29      1.43 o
  -1   0  -6       33.01       38.75      1.60 o
   0   0  -6      102.13       92.56      3.38 o
   1   0  -6      356.00      361.00     10.14 o
   2   0  -6       38.23       40.83      2.04 o
   3   0  -6      228.68      225.94      5.42 o
   4   0  -6       73.58       76.94      4.57 o
   5   0  -6        0.16       -0.45      0.85 o
   6   0  -6        4.94        6.12      2.34 o
   7   0  -6        3.70        2.82      2.37 o
  -7   1  -6        7.86        0.37      0.82 o
  -6   1  -6       16.23       18.03      3.04 o
  -5   1  -6       10.12        9.79      0.79 o
  -4   1  -6       58.67       57.61      2.04 o
  -3   1  -6      133.33      127.55      2.93 o
  -2   1  -6       52.95       57.28      1.63 o
  -1   1  -6      162.04      156.91      5.58 o
   0   1  -6       21.83       16.81      1.11 o
   1   1  -6      217.26      231.32      7.49 o
   2   1  -6       11.96       14.28      0.96 o
   3   1  -6       71.86       71.86      3.05 o
   4   1  -6       65.83       65.72      2.19 o
   5   1  -6        2.77        2.73      0.46 o
   6   1  -6       15.08       18.14      2.19 o
   7   1  -6       11.86       15.80      2.45 o
  -7   2  -6        2.46        0.26      0.93 o
  -6   2  -6        7.35        7.67      3.47 o
  -5   2  -6       21.33       19.22      1.20 o
  -4   2  -6       52.33       53.77      2.11 o
  -3   2  -6       26.36       26.45      1.38 o
  -2   2  -6       41.81       40.23      1.36 o
  -1   2  -6      283.73      277.58      8.54 o
   0   2  -6       29.45       28.80      1.52 o
   1   2  -6       78.15       74.15      2.82 o
   2   2  -6       24.30       28.39      1.52 o
   3   2  -6       53.07       50.30      2.82 o
   4   2  -6       61.60       64.30      3.19 o
   5   2  -6       35.10       34.59      1.56 o
   6   2  -6       30.88       32.09      5.29 o
   7   2  -6       18.65       24.04      3.08 o
  -6   3  -6        8.36        6.90      4.32 o
  -5   3  -6        0.81        0.90      0.64 o
  -4   3  -6       11.70       12.93      1.37 o
  -3   3  -6        7.70        5.73      0.95 o
  -2   3  -6       14.09       14.04      1.52 o
  -1   3  -6      103.60      104.82      4.12 o
   0   3  -6       56.42       55.02      3.75 o
   1   3  -6       63.51       68.10      4.01 o
   2   3  -6        0.40        0.56      0.56 o
   3   3  -6        7.00        8.16      1.04 o
   4   3  -6       15.20       14.28      1.19 o
   5   3  -6        7.27        5.19      0.85 o
   6   3  -6       13.89       13.35      1.67 o
   7   3  -6        1.08        0.78      1.34 o
  -5   4  -6        5.14        6.07      1.07 o
  -4   4  -6        8.77        8.59      5.53 o
  -3   4  -6        4.23        3.37      0.94 o
  -2   4  -6        4.65        4.27      0.97 o
  -1   4  -6        0.07       -0.45      0.63 o
   0   4  -6      196.35      199.65      7.63 o
   1   4  -6       39.36       37.89      2.38 o
   2   4  -6       30.00       31.76      2.12 o
   3   4  -6        3.98        4.67      1.00 o
   4   4  -6        5.32        4.49      1.00 o
   5   4  -6        8.86        9.38      1.71 o
   6   4  -6        3.46        2.04      0.82 o
  -4   5  -6       15.05       18.52      2.13 o
  -3   5  -6        0.23        0.07      0.79 o
  -2   5  -6        7.56        6.28      1.65 o
  -1   5  -6        9.23        8.20      1.56 o
   0   5  -6       32.20       30.02      3.93 o
   1   5  -6       19.00       17.10      2.08 o
   2   5  -6        1.71        1.15      1.52 o
   3   5  -6        0.40        0.85      1.22 o
   4   5  -6        3.95        4.67      1.00 o
   5   5  -6       11.96       12.50      1.48 o
   6   5  -6        5.54        5.56      1.11 o
  -3   6  -6        4.08        1.77      1.54 o
  -2   6  -6        3.41        2.41      3.13 o
  -1   6  -6        2.32        3.60      1.45 o
   0   6  -6        2.04        1.89      2.11 o
   1   6  -6        3.69        0.07      1.26 o
   2   6  -6        2.73       -0.07      1.00 o
   3   6  -6       11.07       17.25      2.11 o
   4   6  -6        0.15       -0.33      0.67 o
   5   6  -6        7.29        8.12      1.41 o
  -1   7  -6        1.71        0.86      1.02 o
   0   7  -6        0.05        0.33      1.37 o
   1   7  -6        1.70       -0.19      0.82 o
   2   7  -6        3.26        0.45      0.96 o
   3   7  -6        3.70        0.19      0.74 o
  -3 -10  -5        0.01       -0.04      0.67 o
  -2 -10  -5        0.06        0.41      1.26 o
  -6  -9  -5        0.61       -0.04      1.48 o
  -5  -9  -5        0.77        2.56      1.30 o
  -4  -9  -5        1.57        2.41      1.78 o
  -3  -9  -5        0.73        1.15      1.08 o
  -2  -9  -5        1.86        0.33      0.89 o
  -1  -9  -5        0.39        0.00      0.74 o
   0  -9  -5        1.27       -0.30      1.15 o
   1  -9  -5        0.23        0.85      0.96 o
  -6  -8  -5        0.86        0.00      0.48 o
  -5  -8  -5        3.56        4.49      1.26 o
  -4  -8  -5        6.43        8.53      2.11 o
  -3  -8  -5        5.87       10.24      1.74 o
  -2  -8  -5        0.76       -0.04      0.37 o
  -1  -8  -5        0.84       -0.52      0.74 o
   0  -8  -5        1.55       -0.11      0.89 o
   1  -8  -5        3.95        5.64      1.52 o
   2  -8  -5        0.20        0.67      0.96 o
  -5  -7  -5        8.18        6.16      2.41 o
  -4  -7  -5        5.55        6.05      1.37 o
  -3  -7  -5       47.31       59.20      4.86 o
  -2  -7  -5       18.82       25.04      2.34 o
  -1  -7  -5        5.91        8.23      1.52 o
   0  -7  -5        0.55        0.41      0.74 o
   1  -7  -5        0.18        1.08      0.74 o
   2  -7  -5        0.12        0.00      1.00 o
  -4  -6  -5        2.85        2.37      1.48 o
  -3  -6  -5      124.10      135.89      5.39 o
  -2  -6  -5       63.01       56.92      2.97 o
  -1  -6  -5       39.58       40.12      3.49 o
   0  -6  -5       83.71       78.41      3.57 o
   1  -6  -5       40.12       49.10      2.52 o
   2  -6  -5        7.97        7.34      1.08 o
  -3  -5  -5       83.60       86.67      3.27 o
  -2  -5  -5        4.45        5.68      1.45 o
  -1  -5  -5      103.32      113.02      3.94 o
   0  -5  -5      157.82      158.82      6.40 o
   1  -5  -5       15.89       16.18      1.22 o
   5  -5  -5        0.47       -0.04      1.30 o
   2  -4  -5        3.19        1.78      0.56 o
   3  -4  -5       23.89       19.03      2.15 o
   4  -4  -5        1.86        1.71      0.74 o
   5  -4  -5        4.87        0.00      1.11 o
   6  -4  -5        1.32        0.00      0.48 o
   1  -3  -5       25.18       24.72      1.37 o
   2  -3  -5       68.32       64.81      2.23 o
   3  -3  -5       16.13       15.47      1.26 o
   4  -3  -5       11.85       11.95      1.34 o
   5  -3  -5        7.31        8.09      1.45 o
   6  -3  -5        5.47       -0.04      0.85 o
   0  -2  -5       82.33       95.33      2.08 o
   1  -2  -5        1.09        0.37      0.37 o
   2  -2  -5       12.94       10.57      0.70 o
   3  -2  -5       26.23       27.13      1.41 o
   4  -2  -5       29.68       34.03      2.00 o
   5  -2  -5       24.36       27.38      3.30 o
   6  -2  -5        9.22       10.42      1.89 o
   7  -2  -5        0.52        0.04      1.00 o
  -4  -1  -5      194.14      187.96      5.44 o
  -3  -1  -5      346.97      343.09      8.98 o
  -2  -1  -5       44.81       43.10      0.81 o
  -1  -1  -5       66.63       65.86      4.81 o
   0  -1  -5       58.78       51.28      1.56 o
   1  -1  -5       49.38       47.05      0.98 o
   2  -1  -5       92.45       83.00      2.42 o
   3  -1  -5       25.88       26.76      1.37 o
   4  -1  -5       43.99       43.39      2.19 o
   5  -1  -5       13.70       15.77      2.49 o
   6  -1  -5        1.77        1.89      1.08 o
   7  -1  -5        1.35        2.15      1.37 o
  -6   0  -5        0.35        0.45      0.59 o
  -5   0  -5      160.33      161.36      5.84 o
  -4   0  -5       12.82       12.45      0.96 o
  -3   0  -5       63.32       65.60      1.62 o
  -2   0  -5      313.57      309.00      5.78 o
  -1   0  -5      551.77      558.99     16.66 o
   0   0  -5      329.29      309.73      8.24 o
   1   0  -5      628.69      636.92     18.94 o
   2   0  -5      378.74      365.93      9.84 o
   3   0  -5       83.05       81.96      4.44 o
   4   0  -5       72.27       76.02      4.16 o
   5   0  -5      101.61      111.70      4.61 o
   6   0  -5        2.61        2.97      1.15 o
   7   0  -5        0.61       -0.41      1.52 o
  -7   1  -5        4.28        3.86      1.26 o
  -6   1  -5        2.05        1.26      1.04 o
  -5   1  -5       28.24       28.67      1.27 o
  -4   1  -5       12.36       14.61      0.77 o
  -3   1  -5        1.18        2.54      0.49 o
  -2   1  -5       84.28       81.32      2.62 o
  -1   1  -5      806.68      827.36     25.40 o
   0   1  -5       26.95       30.55      1.71 o
   1   1  -5      348.18      364.57     10.96 o
   2   1  -5       84.08       82.20      2.42 o
   3   1  -5        2.48        2.41      0.48 o
   4   1  -5      140.78      148.65      4.61 o
   5   1  -5       14.94       16.87      1.48 o
   6   1  -5        3.04        4.64      1.26 o
   7   1  -5        6.54        5.38      1.67 o
  -7   2  -5        3.00        2.52      1.45 o
  -6   2  -5       10.51       10.00      0.83 o
  -5   2  -5       22.48       23.94      1.19 o
  -4   2  -5       31.92       34.98      1.52 o
  -3   2  -5       19.03       17.99      1.05 o
  -2   2  -5      202.57      200.77      5.27 o
  -1   2  -5       28.62       29.36      1.48 o
   0   2  -5       27.96       28.32      1.37 o
   1   2  -5      135.32      137.58      4.95 o
   2   2  -5      119.75      128.62      3.87 o
   3   2  -5        7.04        6.42      1.15 o
   4   2  -5       30.96       29.72      1.93 o
   5   2  -5        0.47        0.33      0.30 o
   6   2  -5       22.70       19.02      1.22 o
   7   2  -5        0.31        0.89      1.19 o
  -6   3  -5       17.10       17.77      1.58 o
  -5   3  -5       12.34       13.92      1.72 o
  -4   3  -5       14.14       12.75      1.07 o
  -3   3  -5       48.82       46.26      1.73 o
  -2   3  -5       79.45       75.32      2.44 o
  -1   3  -5       50.97       47.63      2.19 o
   0   3  -5       24.21       23.93      2.23 o
   1   3  -5      282.77      291.99     10.44 o
   2   3  -5      102.20      103.01      4.53 o
   3   3  -5       15.05       13.54      1.11 o
   4   3  -5       30.17       30.02      1.63 o
   5   3  -5        5.84        7.46      0.85 o
   6   3  -5        2.83        2.34      0.93 o
   7   3  -5        4.65        5.68      2.00 o
  -6   4  -5        1.29        0.88      0.83 o
  -5   4  -5       10.78       11.21      1.21 o
  -4   4  -5        1.33        2.30      0.96 o
  -3   4  -5        8.27        9.77      1.05 o
  -2   4  -5       36.98       37.19      1.87 o
  -1   4  -5       67.67       62.94      3.08 o
   0   4  -5      135.39      140.53      5.43 o
   1   4  -5       49.64       51.93      2.71 o
   2   4  -5       71.57       70.48      3.12 o
   3   4  -5       11.21       12.17      1.22 o
   4   4  -5        7.80        8.01      1.08 o
   5   4  -5       10.75       11.98      1.85 o
   6   4  -5        0.80        0.45      0.48 o
   7   4  -5        3.58        4.78      1.97 o
  -5   5  -5        0.27        0.98      0.70 o
  -4   5  -5        2.42        1.94      1.61 o
  -3   5  -5        2.48        1.35      2.02 o
  -2   5  -5       12.40       11.31      1.61 o
  -1   5  -5       16.43       14.69      1.82 o
   0   5  -5       63.19       71.80      5.31 o
   1   5  -5      168.46      155.03      6.36 o
   2   5  -5       18.77       17.21      1.74 o
   3   5  -5        7.49        6.23      2.00 o
   4   5  -5       11.57       12.02      1.52 o
   5   5  -5       13.15       12.72      1.41 o
   6   5  -5        3.36        2.23      0.89 o
  -4   6  -5        0.07       -0.17      0.58 o
  -3   6  -5        3.81        1.79      1.61 o
  -2   6  -5        5.36        1.82      2.28 o
  -1   6  -5        4.59        5.93      1.52 o
   0   6  -5        3.73        5.04      2.26 o
   1   6  -5       15.41       16.55      2.00 o
   2   6  -5       16.54       19.44      2.08 o
   3   6  -5       11.89       12.65      1.71 o
   4   6  -5        9.14       11.43      1.52 o
   5   6  -5        0.18        0.00      0.37 o
  -2   7  -5        0.02       -0.25      0.82 o
  -1   7  -5        0.71        0.51      0.76 o
   0   7  -5        1.17        2.23      1.97 o
   1   7  -5        1.19        0.11      0.74 o
   2   7  -5        1.87        0.11      0.67 o
   3   7  -5        9.45        8.90      1.67 o
   4   7  -5        2.31        0.00      0.85 o
  -3 -10  -4        0.38        0.00      0.85 o
  -2 -10  -4        1.10        0.19      0.89 o
  -5  -9  -4        0.56        1.22      1.11 o
  -4  -9  -4        0.56        1.11      1.71 o
  -3  -9  -4        0.38        0.74      1.04 o
  -2  -9  -4        1.28       -0.19      0.78 o
  -1  -9  -4        1.67        0.26      1.00 o
   0  -9  -4        1.66        0.30      1.26 o
   1  -9  -4        0.49        0.82      1.08 o
  -7  -8  -4        2.64        0.04      1.08 o
  -6  -8  -4        2.99        0.04      1.11 o
  -5  -8  -4        9.19       12.43      2.00 o
  -4  -8  -4        1.60        1.93      1.04 o
  -3  -8  -4        6.21        8.31      1.60 o
  -2  -8  -4        1.92       -0.22      0.67 o
  -1  -8  -4        8.52       10.91      1.78 o
   0  -8  -4        0.82        0.30      0.78 o
   1  -8  -4        2.59        3.19      2.08 o
   2  -8  -4        0.65        2.56      1.11 o
   3  -8  -4        0.63        1.15      0.96 o
  -6  -7  -4       19.06       19.11      3.19 o
  -5  -7  -4       20.64       26.68      3.67 o
  -4  -7  -4       21.86       19.63      1.97 o
  -3  -7  -4       13.64       16.36      1.93 o
  -2  -7  -4       24.34       30.72      2.41 o
  -1  -7  -4       11.40       13.50      1.71 o
   0  -7  -4        6.47       10.31      1.48 o
   1  -7  -4        9.08        6.31      2.11 o
   2  -7  -4       17.88       23.19      2.04 o
   3  -7  -4        1.84        0.00      0.78 o
  -5  -6  -4        1.05        2.23      0.93 o
  -4  -6  -4        2.73        4.34      1.08 o
  -3  -6  -4       65.19       65.76      3.30 o
  -2  -6  -4       14.72       14.77      1.48 o
  -1  -6  -4       31.31       33.96      2.12 o
   0  -6  -4       12.45       12.43      1.41 o
   1  -6  -4       34.78       34.18      2.19 o
   2  -6  -4       14.89       19.85      2.41 o
   3  -6  -4        5.95        4.53      1.41 o
  -5  -5  -4       31.80       33.06      1.86 o
  -4  -5  -4       26.99       33.43      1.82 o
  -3  -5  -4        6.91        7.68      1.67 o
  -2  -5  -4       11.11       13.28      1.19 o
  -1  -5  -4       18.28       20.85      1.45 o
   0  -5  -4        8.96       11.02      1.11 o
   1  -5  -4       10.00       10.35      1.04 o
   2  -5  -4       58.76       60.92      2.45 o
   3  -5  -4        9.46        9.64      0.89 o
  -3  -4  -4       50.15       56.18      2.08 o
  -2  -4  -4      323.76      333.34      9.76 o
  -1  -4  -4       53.21       47.13      1.89 o
   0  -4  -4      453.25      448.51     13.34 o
   1  -4  -4       33.39       35.00      1.45 o
   2  -4  -4       23.65       24.82      1.15 o
   3  -4  -4       41.10       40.75      2.15 o
   4  -4  -4       21.40       17.48      1.67 o
   5  -4  -4       10.42       10.87      1.67 o
   6  -4  -4        4.56        0.00      0.52 o
   1  -3  -4      156.17      154.75      4.17 o
   2  -3  -4      116.98      125.27      4.54 o
   3  -3  -4       26.77       28.02      1.60 o
   4  -3  -4       51.54       50.15      3.60 o
   5  -3  -4        0.54        1.41      1.37 o
   6  -3  -4        3.15        0.04      0.56 o
   0  -2  -4      170.65      164.87      3.51 o
   1  -2  -4     1277.12     1373.38     43.70 o
   2  -2  -4       30.35       33.03      1.74 o
   3  -2  -4       49.30       47.00      1.93 o
   4  -2  -4       56.86       60.96      3.64 o
   5  -2  -4       23.30       25.90      2.15 o
   6  -2  -4        2.25        0.00      0.52 o
   7  -2  -4        0.72       -0.04      0.63 o
  -3  -1  -4      960.08      984.32     29.50 o
  -2  -1  -4      463.19      453.28     11.22 o
  -1  -1  -4      639.33      558.21     18.66 o
   0  -1  -4      119.98       95.54      1.43 o
   1  -1  -4      258.86      241.42      5.76 o
   2  -1  -4      181.76      188.10      4.84 o
   3  -1  -4       87.48       92.12      3.60 o
   4  -1  -4      100.35       91.93      3.38 o
   5  -1  -4       23.21       23.82      1.97 o
   6  -1  -4        0.84        0.48      1.34 o
   7  -1  -4        2.94        3.89      1.59 o
  -5   0  -4        3.40        4.23      1.34 o
  -4   0  -4       97.48       96.33      3.34 o
  -3   0  -4      280.79      289.53      5.71 o
  -2   0  -4      278.59      310.13      5.59 o
  -1   0  -4      298.87      278.83      7.01 o
   0   0  -4      363.45      358.45      9.10 o
   1   0  -4       19.98       20.38      0.74 o
   2   0  -4        8.24        8.72      0.48 o
   3   0  -4      286.85      301.91      6.25 o
   4   0  -4       42.50       47.22      2.23 o
   5   0  -4      205.54      206.19      7.55 o
   6   0  -4        1.31        0.70      0.82 o
   7   0  -4        5.42        6.64      1.74 o
  -7   1  -4       12.58       16.29      2.19 o
  -6   1  -4       13.07       12.09      1.71 o
  -5   1  -4       12.34       11.83      0.66 o
  -4   1  -4        4.96        4.42      0.46 o
  -3   1  -4      352.39      356.32      7.18 o
  -2   1  -4       10.79       12.48      0.67 o
  -1   1  -4      848.68      835.96     24.49 o
   0   1  -4       93.53       94.60      2.94 o
   1   1  -4      534.75      558.95     16.24 o
   2   1  -4       48.79       55.82      1.60 o
   3   1  -4      833.43      865.65     25.86 o
   4   1  -4       98.56      106.87      2.68 o
   5   1  -4       55.39       58.67      2.86 o
   6   1  -4       22.25       24.75      2.30 o
   7   1  -4        4.76        5.34      1.56 o
  -7   2  -4        7.05       11.05      2.15 o
  -6   2  -4        4.23        3.78      0.70 o
  -5   2  -4       25.75       26.77      1.15 o
  -4   2  -4       50.26       50.72      2.08 o
  -3   2  -4       76.32       72.39      1.87 o
  -2   2  -4        3.31        4.27      0.46 o
  -1   2  -4       80.86       89.79      2.75 o
   0   2  -4        5.42        4.97      0.89 o
   1   2  -4      351.35      324.92      9.09 o
   2   2  -4       78.68       76.10      2.94 o
   3   2  -4      303.43      292.25      8.10 o
   4   2  -4        4.23        3.86      0.85 o
   5   2  -4       42.57       41.98      1.45 o
   6   2  -4       17.44       18.15      2.00 o
   7   2  -4        6.77        7.57      1.89 o
  -7   3  -4        1.24        2.11      1.56 o
  -6   3  -4        7.28        7.12      1.04 o
  -5   3  -4       13.78       14.36      0.99 o
  -4   3  -4       36.72       43.18      1.99 o
  -3   3  -4        8.79        9.41      0.78 o
  -2   3  -4       27.75       27.44      1.11 o
  -1   3  -4      148.47      141.34      4.46 o
   0   3  -4       29.81       26.87      1.97 o
   1   3  -4       26.64       25.76      1.37 o
   2   3  -4       20.90       17.66      1.15 o
   3   3  -4      113.23      115.07      3.64 o
   4   3  -4       13.70       12.91      1.48 o
   5   3  -4       52.68       49.41      1.93 o
   6   3  -4       11.37       11.94      1.30 o
   7   3  -4        3.83        6.42      1.89 o
  -6   4  -4        7.08        5.75      1.11 o
  -5   4  -4       25.50       23.44      1.48 o
  -4   4  -4        7.54        5.88      2.86 o
  -3   4  -4        0.02        0.28      0.44 o
  -2   4  -4       16.70       15.92      1.06 o
  -1   4  -4       81.85       79.56      3.31 o
   0   4  -4        2.01        1.37      0.74 o
   1   4  -4      145.54      147.50      6.29 o
   2   4  -4       46.31       46.59      3.12 o
   3   4  -4       55.66       54.46      2.38 o
   4   4  -4        7.80        6.71      1.41 o
   5   4  -4       53.24       47.92      2.97 o
   6   4  -4       10.87       11.28      1.04 o
   7   4  -4        1.00        0.78      1.26 o
  -5   5  -4       11.86       13.24      1.93 o
  -4   5  -4        4.72        4.08      1.15 o
  -3   5  -4        0.85        1.02      0.63 o
  -2   5  -4        0.28       -0.17      0.48 o
  -1   5  -4        8.82       11.43      1.52 o
   0   5  -4       86.16       89.62      5.68 o
   1   5  -4       21.04       20.96      1.93 o
   2   5  -4       10.97       10.20      1.45 o
   3   5  -4       16.80       16.62      2.41 o
   4   5  -4        3.84        5.86      1.04 o
   5   5  -4       19.67       18.81      2.41 o
   6   5  -4        2.34        1.63      0.70 o
   7   5  -4        2.11        0.96      0.70 o
  -4   6  -4        5.42        2.69      1.61 o
  -3   6  -4        8.06        9.99      2.13 o
  -2   6  -4        1.44        1.40      1.35 o
  -1   6  -4        9.08        7.83      1.67 o
   0   6  -4       46.68       48.21      4.75 o
   1   6  -4        9.91        9.24      1.60 o
   2   6  -4        7.48        9.72      1.63 o
   3   6  -4        4.41        0.11      1.04 o
   4   6  -4        3.66       -0.04      1.45 o
   5   6  -4        6.75        7.49      1.30 o
   6   6  -4        3.59        5.19      1.04 o
  -3   7  -4        1.16        0.84      0.67 o
  -2   7  -4        2.42        2.73      1.71 o
  -1   7  -4        1.32        0.48      0.71 o
   0   7  -4        0.35       -0.33      0.78 o
   1   7  -4        3.61        5.12      1.37 o
   2   7  -4        5.60       -0.07      0.67 o
   3   7  -4        0.08        0.07      0.56 o
   4   7  -4        1.78        0.04      0.82 o
   5   7  -4        7.32        9.01      1.45 o
   0   8  -4        0.11        0.15      1.04 o
   1   8  -4        0.77        1.08      1.63 o
   2   8  -4        0.90        0.15      1.30 o
   3   8  -4        1.31       -0.19      1.15 o
  -5  -9  -3        1.32        1.74      1.19 o
  -4  -9  -3        0.29        0.93      1.08 o
  -3  -9  -3        1.68        2.15      1.93 o
  -2  -9  -3        0.88        0.30      0.85 o
  -1  -9  -3        2.23        0.07      0.78 o
   0  -9  -3        0.66        0.19      1.48 o
   1  -9  -3        0.85        1.63      1.34 o
  -7  -8  -3        1.04       -0.07      0.93 o
  -6  -8  -3        1.36        0.07      0.85 o
  -5  -8  -3       14.79       21.78      3.71 o
  -4  -8  -3        2.41        4.60      1.26 o
  -3  -8  -3        2.66        4.49      1.34 o
  -2  -8  -3        5.24        0.37      0.82 o
  -1  -8  -3        1.23       -0.07      0.56 o
   0  -8  -3        0.99       -0.04      0.70 o
   1  -8  -3        1.36        3.52      1.74 o
   2  -8  -3        0.98        0.19      0.78 o
   3  -8  -3        1.28        1.85      1.15 o
  -7  -7  -3        0.33        0.67      0.59 o
  -6  -7  -3        5.66        6.68      2.56 o
  -5  -7  -3       45.57       58.71      4.94 o
  -4  -7  -3        8.05        9.98      1.48 o
  -3  -7  -3       18.35       23.48      2.08 o
  -2  -7  -3        3.40        4.90      1.22 o
  -1  -7  -3        5.16        6.19      1.26 o
   0  -7  -3        0.28        0.33      0.74 o
   1  -7  -3        1.44        1.11      0.93 o
   2  -7  -3        0.18       -0.11      0.56 o
   3  -7  -3        0.46        0.52      0.74 o
   4  -7  -3        1.36        0.00      0.63 o
  -6  -6  -3       38.33       38.48      2.49 o
  -5  -6  -3       13.07       15.69      1.60 o
  -4  -6  -3       88.91       89.78      3.94 o
  -3  -6  -3      103.07      122.69      6.28 o
  -2  -6  -3        7.08        8.27      1.22 o
  -1  -6  -3        0.73        0.33      0.63 o
   0  -6  -3       28.70       32.58      2.00 o
   1  -6  -3       81.46       91.73      3.83 o
   2  -6  -3        6.82        6.53      1.08 o
   3  -6  -3        5.54        6.42      1.04 o
   4  -6  -3        1.16        0.00      0.85 o
  -5  -5  -3       14.13       14.95      1.30 o
  -4  -5  -3       15.49       15.80      1.30 o
  -3  -5  -3      168.75      179.33      5.84 o
  -2  -5  -3        8.11        7.09      0.93 o
  -1  -5  -3       19.20       18.48      1.26 o
   0  -5  -3      107.85      103.78      3.53 o
   1  -5  -3       26.30       24.53      2.15 o
   2  -5  -3       46.45       48.52      2.15 o
   3  -5  -3        4.22        5.12      1.22 o
   4  -5  -3        1.34        0.00      0.45 o
  -4  -4  -3       54.51       60.30      2.19 o
  -3  -4  -3      157.08      167.24      4.99 o
  -2  -4  -3       46.35       49.98      1.89 o
  -1  -4  -3       70.12       68.07      2.38 o
   0  -4  -3      223.45      211.72      6.00 o
   1  -4  -3       25.00       21.26      1.08 o
   2  -4  -3       31.32       34.74      1.41 o
   3  -4  -3       68.27       72.87      3.14 o
   4  -4  -3        6.50        7.64      1.34 o
   5  -4  -3        4.14        0.00      2.19 o
   6  -4  -3        5.70        0.00      3.04 o
  -3  -3  -3       47.08       45.16      1.49 o
  -2  -3  -3      197.12      175.84      4.63 o
  -1  -3  -3      364.76      383.59     10.25 o
   0  -3  -3      196.23      188.38      4.89 o
   1  -3  -3      135.62      148.27      4.39 o
   2  -3  -3       99.46       92.92      2.45 o
   3  -3  -3       24.46       23.71      1.41 o
   4  -3  -3       30.35       30.28      1.93 o
   5  -3  -3        1.80        1.89      0.93 o
   6  -3  -3       28.02       30.09      2.67 o
   7  -3  -3        4.79        0.04      1.08 o
   1  -2  -3      330.73      331.14      8.32 o
   2  -2  -3       42.70       48.05      1.60 o
   3  -2  -3        7.50        5.94      0.74 o
   4  -2  -3        0.56        0.85      0.56 o
   5  -2  -3       22.55       26.71      2.11 o
   6  -2  -3       10.63        0.00      0.82 o
   7  -2  -3        4.50        0.00      0.56 o
   0  -1  -3      254.89      233.56      4.70 o
   1  -1  -3       39.39       44.35      1.41 o
   2  -1  -3      290.35      287.46      7.86 o
   3  -1  -3       44.90       40.80      1.56 o
   4  -1  -3        3.47        6.01      1.41 o
   5  -1  -3       83.02       81.82      3.64 o
   6  -1  -3       18.86       23.26      2.26 o
   7  -1  -3        0.22        0.48      1.56 o
  -5   0  -3       47.64       45.84      2.38 o
  -4   0  -3      152.93      148.10      4.76 o
  -3   0  -3       69.30       69.44      1.36 o
  -2   0  -3     1377.87     1482.09     32.68 o
  -1   0  -3      903.07      914.20     17.84 o
   0   0  -3      669.85      682.90     18.35 o
   1   0  -3     1389.79     1405.54     41.95 o
   2   0  -3       35.55       37.21      0.89 o
   3   0  -3       31.53       32.62      1.60 o
   4   0  -3      142.87      132.97      4.43 o
   5   0  -3      104.52       99.13      4.01 o
   6   0  -3       19.35       20.70      2.00 o
   7   0  -3        2.40        3.15      1.37 o
   8   0  -3        3.80        5.38      1.97 o
  -6   1  -3       32.89       32.28      3.71 o
  -5   1  -3       11.46       10.26      0.48 o
  -4   1  -3       45.30       45.30      1.17 o
  -3   1  -3      100.81      104.31      2.12 o
  -2   1  -3     1150.62     1234.72     27.20 o
  -1   1  -3       89.78       85.36      2.16 o
   0   1  -3      182.49      167.34      4.03 o
   1   1  -3      450.44      414.85     10.59 o
   2   1  -3       18.79       24.60      1.15 o
   3   1  -3      275.28      280.83      6.83 o
   4   1  -3        0.76        0.22      0.48 o
   5   1  -3       27.30       29.05      1.63 o
   6   1  -3       15.83       17.55      3.01 o
   7   1  -3        1.95        0.56      1.48 o
   8   1  -3        3.63        3.26      2.63 o
  -7   2  -3        1.37        1.63      1.34 o
  -6   2  -3       12.96       12.52      2.65 o
  -5   2  -3       84.07       81.66      2.15 o
  -4   2  -3       25.05       25.01      1.38 o
  -3   2  -3       60.75       58.29      1.99 o
  -2   2  -3      465.04      465.36      9.53 o
  -1   2  -3      367.82      384.57     10.64 o
   0   2  -3       55.68       49.53      1.56 o
   1   2  -3      614.67      600.35     16.96 o
   2   2  -3      613.47      626.19     17.79 o
   3   2  -3      155.44      169.01      4.50 o
   4   2  -3        5.41        6.05      0.48 o
   5   2  -3      197.93      194.46      5.06 o
   6   2  -3        4.28        4.24      0.42 o
   7   2  -3        4.76        3.04      1.37 o
   8   2  -3        4.79        5.71      1.85 o
  -7   3  -3        1.33        2.30      1.59 o
  -6   3  -3        9.80        9.31      2.17 o
  -5   3  -3        6.49        6.90      0.67 o
  -4   3  -3       20.19       21.74      1.57 o
  -3   3  -3       93.95       93.54      2.70 o
  -2   3  -3       18.62       18.10      1.02 o
  -1   3  -3       80.23       78.22      2.64 o
   0   3  -3       52.49       42.49      1.67 o
   1   3  -3       72.51       62.94      2.19 o
   2   3  -3       26.78       26.68      1.22 o
   3   3  -3        0.74        1.34      0.48 o
   4   3  -3       49.79       47.63      1.74 o
   5   3  -3       29.36       31.17      1.89 o
   6   3  -3        3.30        2.56      0.78 o
   7   3  -3       10.18       11.20      2.15 o
   8   3  -3        3.90        4.90      1.89 o
  -6   4  -3        1.10        1.45      1.30 o
  -5   4  -3        8.61        6.90      1.18 o
  -4   4  -3        9.24        8.75      0.95 o
  -3   4  -3       85.52       87.48      2.77 o
  -2   4  -3      130.32      131.44      3.41 o
  -1   4  -3       14.39       11.28      1.11 o
   0   4  -3       33.86       30.51      2.52 o
   1   4  -3       24.28       27.20      1.63 o
   2   4  -3      111.04      118.91      4.05 o
   3   4  -3        1.29        1.41      0.96 o
   4   4  -3       18.74       22.19      1.41 o
   5   4  -3       13.32       11.95      0.96 o
   6   4  -3       17.47       13.84      1.60 o
   7   4  -3        3.88        4.93      1.63 o
  -5   5  -3        6.96        5.51      0.86 o
  -4   5  -3        5.90        5.41      0.95 o
  -3   5  -3       17.25       20.51      1.47 o
  -2   5  -3       60.33       61.80      2.35 o
  -1   5  -3      123.66      125.88      5.13 o
   0   5  -3       92.97      104.28      5.76 o
   1   5  -3      113.39      124.01      5.09 o
   2   5  -3      140.42      137.34      5.32 o
   3   5  -3       57.98       55.06      2.86 o
   4   5  -3       18.02       18.81      1.56 o
   5   5  -3       11.42        9.46      1.85 o
   6   5  -3        4.81        4.30      1.30 o
   7   5  -3        4.23        1.93      0.70 o
  -4   6  -3        1.58        1.71      0.78 o
  -3   6  -3        2.23        1.49      1.17 o
  -2   6  -3        1.38        0.46      0.77 o
  -1   6  -3       29.58       31.80      2.60 o
   0   6  -3       52.08       65.55      5.16 o
   1   6  -3       23.14       24.60      2.26 o
   2   6  -3       18.75       17.51      1.97 o
   3   6  -3        9.51        9.53      1.45 o
   4   6  -3       10.61       12.95      2.26 o
   5   6  -3        3.51        5.49      1.15 o
   6   6  -3        1.86        1.15      0.74 o
  -3   7  -3        1.28        1.35      1.00 o
  -2   7  -3        0.88        1.06      0.83 o
  -1   7  -3        1.67        0.63      0.72 o
   0   7  -3        4.09        5.93      1.48 o
   1   7  -3        9.29        8.72      2.41 o
   2   7  -3        5.64        0.04      1.45 o
   3   7  -3        2.10       -0.07      0.48 o
   4   7  -3        4.09        0.26      1.00 o
   5   7  -3        0.33        0.00      0.37 o
   6   7  -3        2.98        0.00      0.48 o
  -1   8  -3        1.90        1.33      1.34 o
   0   8  -3        0.69        0.45      1.08 o
   1   8  -3        0.06        0.74      1.04 o
   2   8  -3        2.67        0.11      1.22 o
   3   8  -3        1.15       -0.19      1.04 o
   4   8  -3        0.51        0.15      0.70 o
  -5  -9  -2        0.98        0.74      1.45 o
  -4  -9  -2        1.65        1.97      1.30 o
  -3  -9  -2        0.19        0.22      0.78 o
  -2  -9  -2        0.72       -0.70      1.59 o
  -1  -9  -2        0.29       -0.41      1.34 o
   0  -9  -2        2.56        0.63      1.37 o
   1  -9  -2        0.05        1.30      1.04 o
  -6  -8  -2        4.09       -0.07      2.11 o
  -5  -8  -2        0.48       -0.96      1.22 o
  -4  -8  -2        6.42       11.02      1.82 o
  -3  -8  -2        1.28        0.67      1.34 o
  -2  -8  -2        9.21        8.79      1.63 o
  -1  -8  -2        5.87        0.59      0.85 o
   0  -8  -2        1.15        0.04      0.56 o
   1  -8  -2        0.40        1.67      1.59 o
   2  -8  -2        0.43        0.19      0.82 o
   3  -8  -2        1.07        3.08      1.15 o
  -7  -7  -2        1.03        0.59      0.93 o
  -6  -7  -2       24.50       28.98      3.71 o
  -5  -7  -2       10.62        8.42      2.60 o
  -4  -7  -2        3.61        4.12      1.19 o
  -3  -7  -2       10.40       11.17      1.60 o
  -2  -7  -2       27.55       29.76      2.34 o
  -1  -7  -2        3.10        3.89      1.15 o
   0  -7  -2       15.43       18.66      1.89 o
   1  -7  -2       13.79       16.73      1.78 o
   2  -7  -2        0.90        1.59      0.89 o
   3  -7  -2        0.64        0.82      1.26 o
   4  -7  -2        0.37        0.00      0.52 o
  -7  -6  -2        4.16        4.60      1.00 o
  -6  -6  -2       15.58       17.73      1.78 o
  -5  -6  -2       12.51       11.80      1.41 o
  -4  -6  -2        1.64        2.08      0.93 o
  -3  -6  -2       18.37       22.74      1.74 o
  -2  -6  -2       38.79       44.24      2.38 o
  -1  -6  -2       37.45       43.16      3.34 o
   0  -6  -2       10.64       12.17      2.04 o
   1  -6  -2       26.23       31.95      2.08 o
   2  -6  -2       46.85       49.44      3.60 o
   3  -6  -2        2.36        2.52      1.34 o
   4  -6  -2        1.34        0.00      0.59 o
  -6  -5  -2       10.41        9.68      1.11 o
  -5  -5  -2       15.48       15.03      1.93 o
  -4  -5  -2        3.92        3.41      0.78 o
  -3  -5  -2       27.46       35.96      2.63 o
  -2  -5  -2       95.40       99.19      3.46 o
  -1  -5  -2       88.24       96.80      4.35 o
   0  -5  -2        6.64       11.05      1.63 o
   1  -5  -2       21.35       24.90      1.45 o
   2  -5  -2      235.42      258.33      9.64 o
   3  -5  -2       10.97       10.76      1.52 o
   4  -5  -2       17.44       19.40      1.26 o
  -5  -4  -2       23.98       25.68      1.34 o
  -4  -4  -2       12.17       14.84      1.00 o
  -3  -4  -2      102.88       99.71      3.09 o
  -2  -4  -2      167.84      188.43      5.33 o
  -1  -4  -2      492.42      512.86     15.06 o
   0  -4  -2       87.42       89.10      2.83 o
   1  -4  -2       11.03        9.83      0.78 o
   2  -4  -2       90.57       92.15      2.86 o
   3  -4  -2       23.97       24.34      1.15 o
   4  -4  -2       45.43       46.96      1.86 o
   5  -4  -2        1.17        0.00      1.04 o
   6  -4  -2        3.52        0.00      1.67 o
  -4  -3  -2      140.98      155.88      4.24 o
  -3  -3  -2       42.18       42.07      1.86 o
  -2  -3  -2      219.48      211.25      5.49 o
  -1  -3  -2       98.45       90.36      2.49 o
   0  -3  -2       91.82       88.69      2.90 o
   1  -3  -2      306.54      279.27      7.30 o
   2  -3  -2      181.32      189.37      3.86 o
   3  -3  -2       16.65       17.98      0.64 o
   4  -3  -2       39.93       37.56      3.27 o
   5  -3  -2        0.48        0.93      0.70 o
   6  -3  -2        0.20        0.00      0.89 o
   7  -3  -2        2.08        0.00      0.63 o
  -2  -2  -2      746.35      740.20     20.40 o
  -1  -2  -2      154.09      151.72      3.62 o
   0  -2  -2     7128.97     8016.45    349.81 o
   1  -2  -2      506.00      493.02     17.77 o
   2  -2  -2       11.22       11.64      0.38 o
   3  -2  -2      135.46      144.86      5.28 o
   4  -2  -2       68.16       70.34      3.94 o
   5  -2  -2        9.06        9.64      2.30 o
   6  -2  -2       10.43       13.73      1.97 o
   7  -2  -2        1.34        0.00      0.56 o
   0  -1  -2     1135.47     1081.84     28.31 o
   1  -1  -2      923.28      862.47     23.57 o
   2  -1  -2       19.55       18.11      1.15 o
   3  -1  -2        4.79        6.79      0.67 o
   4  -1  -2       76.69       70.50      2.67 o
   5  -1  -2        5.48        6.86      1.19 o
   6  -1  -2        0.69        0.67      0.85 o
   7  -1  -2        6.11        0.00      0.59 o
  -4   0  -2      195.72      209.08      7.26 o
  -3   0  -2      157.53      160.77      2.74 o
  -2   0  -2      631.31      675.85     12.94 o
  -1   0  -2     2029.37     2087.72     47.09 o
   0   0  -2      167.95      170.94      3.57 o
   1   0  -2     5442.96     5876.07    231.08 o
   2   0  -2      283.41      280.38      6.41 o
   3   0  -2      335.55      347.75      9.65 o
   4   0  -2       66.48       62.58      2.38 o
   5   0  -2       49.92       49.19      3.45 o
   6   0  -2       61.52       63.67      4.79 o
   7   0  -2       17.59       21.44      2.45 o
   8   0  -2        0.12        1.22      1.34 o
  -6   1  -2        3.88        3.38      1.19 o
  -5   1  -2       40.11       36.63      2.30 o
  -4   1  -2      398.53      397.16      8.48 o
  -3   1  -2       89.21       87.69      2.17 o
  -2   1  -2      437.53      441.27      8.18 o
  -1   1  -2      115.80      114.39      2.03 o
   0   1  -2      358.24      353.00      8.76 o
   1   1  -2      533.02      497.38     12.50 o
   2   1  -2     2144.12     2283.33     76.70 o
   3   1  -2      999.75     1010.01     28.81 o
   4   1  -2      220.36      217.20      3.86 o
   5   1  -2       43.21       38.60      3.30 o
   6   1  -2       36.95       35.51      2.49 o
   7   1  -2       13.01       15.54      2.08 o
   8   1  -2        0.52        0.78      1.15 o
  -7   2  -2        7.77        8.72      2.00 o
  -6   2  -2        4.47        5.49      1.52 o
  -5   2  -2       13.48       11.50      0.54 o
  -4   2  -2       21.61       20.84      0.77 o
  -3   2  -2      147.73      145.46      3.22 o
  -2   2  -2       26.98       25.14      1.08 o
  -1   2  -2      328.23      305.79      7.80 o
   0   2  -2      581.82      574.83     15.64 o
   1   2  -2      163.23      157.75      3.95 o
   2   2  -2      996.68     1066.21     32.22 o
   3   2  -2       87.57       89.24      2.30 o
   4   2  -2       45.54       44.81      1.26 o
   5   2  -2       21.15       21.03      0.85 o
   6   2  -2       26.69       24.93      2.78 o
   7   2  -2        7.12        7.90      1.71 o
   8   2  -2        1.06        1.19      1.97 o
  -7   3  -2        6.32        7.57      1.78 o
  -6   3  -2        3.10        2.43      0.83 o
  -5   3  -2       13.11       14.24      2.10 o
  -4   3  -2        0.41        0.38      0.30 o
  -3   3  -2       64.18       61.42      1.75 o
  -2   3  -2       15.14       12.94      0.68 o
  -1   3  -2      764.60      765.85     23.39 o
   0   3  -2       14.89       16.21      1.41 o
   1   3  -2       54.81       57.61      1.93 o
   2   3  -2      196.44      191.02      5.26 o
   3   3  -2      186.85      188.78      5.96 o
   4   3  -2       26.91       26.42      1.67 o
   5   3  -2       20.90       20.44      1.00 o
   6   3  -2       19.03       19.96      0.85 o
   7   3  -2        0.59        0.85      1.08 o
   8   3  -2        1.85        2.30      1.52 o
  -6   4  -2        0.32        0.70      1.78 o
  -5   4  -2       42.58       41.76      3.10 o
  -4   4  -2       19.31       18.62      1.18 o
  -3   4  -2       11.13        9.60      1.48 o
  -2   4  -2       29.36       29.15      1.37 o
  -1   4  -2       31.38       30.47      1.60 o
   0   4  -2       18.97       18.40      1.22 o
   1   4  -2        2.36        3.49      0.70 o
   2   4  -2      182.31      176.85      5.47 o
   3   4  -2       74.60       76.33      2.71 o
   4   4  -2       45.61       49.29      2.78 o
   5   4  -2       22.31       23.63      1.93 o
   6   4  -2        0.98        1.30      0.45 o
   7   4  -2        0.31        0.21      0.31 o
   8   4  -2        1.69        2.67      1.63 o
  -5   5  -2       10.01       10.06      1.57 o
  -4   5  -2        3.96        5.00      1.17 o
  -3   5  -2       18.08       16.35      1.33 o
  -2   5  -2        5.31        4.24      0.81 o
  -1   5  -2       21.79       23.56      1.82 o
   0   5  -2       17.67       18.22      1.52 o
   1   5  -2       67.83       69.04      3.08 o
   2   5  -2       10.05       10.76      1.26 o
   3   5  -2       77.53       79.63      3.38 o
   4   5  -2       61.86       60.07      2.71 o
   5   5  -2       17.56       19.00      1.37 o
   6   5  -2        2.96        4.04      0.78 o
   7   5  -2        2.63        2.23      1.08 o
  -4   6  -2        3.62        1.97      1.26 o
  -3   6  -2        0.28        0.06      0.40 o
  -2   6  -2        0.73        1.56      0.92 o
  -1   6  -2       37.58       38.39      2.05 o
   0   6  -2        2.60        2.97      1.71 o
   1   6  -2       33.99       37.89      2.52 o
   2   6  -2       30.56       30.99      2.26 o
   3   6  -2       28.01       28.05      2.12 o
   4   6  -2        8.49        9.98      1.34 o
   5   6  -2       16.66       19.51      1.74 o
   6   6  -2        5.40        6.53      1.11 o
   7   6  -2        0.62        0.41      0.56 o
  -3   7  -2        0.05        0.03      0.38 o
  -2   7  -2        0.82        0.03      0.33 o
  -1   7  -2       10.66       13.48      1.53 o
   0   7  -2        2.73        2.71      1.34 o
   1   7  -2        1.11        2.30      1.85 o
   2   7  -2        1.64        0.19      0.93 o
   3   7  -2        1.31        0.30      0.63 o
   4   7  -2        1.09        0.19      0.96 o
   5   7  -2        9.87       12.83      1.78 o
   6   7  -2        1.41        0.00      0.41 o
  -2   8  -2        0.84        0.45      0.76 o
  -1   8  -2        1.56        1.00      0.84 o
   0   8  -2        1.75        2.08      1.30 o
   1   8  -2        0.58        1.82      1.19 o
   2   8  -2        2.09       -0.04      1.04 o
   3   8  -2        0.09        0.22      1.11 o
   4   8  -2        4.11       -0.15      0.78 o
   5   8  -2        2.22       -0.04      0.56 o
   1   9  -2        1.81        2.74      1.48 o
   2   9  -2        0.18        0.00      0.67 o
  -5  -9  -1        0.88        1.74      1.22 o
  -4  -9  -1        0.95        1.34      1.22 o
  -3  -9  -1        2.61        2.86      1.34 o
  -2  -9  -1        0.71        0.33      0.85 o
  -1  -9  -1        0.31        0.33      0.89 o
   0  -9  -1        2.50       -0.07      0.67 o
   1  -9  -1        1.69        2.60      1.26 o
  -6  -8  -1        9.59        0.04      2.67 o
  -5  -8  -1        6.66        9.64      1.85 o
  -4  -8  -1        0.26        0.15      0.67 o
  -3  -8  -1        1.54        2.41      1.71 o
  -2  -8  -1        3.49        0.19      0.70 o
  -1  -8  -1       10.74       15.32      2.23 o
   0  -8  -1        1.50        0.11      0.59 o
   1  -8  -1        3.39        4.75      1.63 o
   2  -8  -1        0.48        0.26      0.85 o
   3  -8  -1        0.61       -0.04      0.85 o
  -7  -7  -1        6.39        8.23      1.48 o
  -6  -7  -1       19.03       20.14      2.19 o
  -5  -7  -1        5.97        7.12      1.45 o
  -4  -7  -1       13.33       13.65      1.78 o
  -3  -7  -1        1.66        2.71      1.15 o
  -2  -7  -1        7.23        8.23      1.56 o
  -1  -7  -1       32.74       36.74      2.56 o
   0  -7  -1        7.07        8.27      1.48 o
   1  -7  -1        1.37        1.59      1.04 o
   2  -7  -1        1.23        0.59      1.15 o
   3  -7  -1        2.57        1.82      1.41 o
   4  -7  -1        4.16        0.00      1.74 o
  -7  -6  -1        5.39        4.56      1.78 o
  -6  -6  -1       13.98       14.62      1.56 o
  -5  -6  -1       63.20       66.42      3.30 o
  -4  -6  -1       49.75       50.59      2.75 o
  -3  -6  -1        2.32        3.52      1.00 o
  -2  -6  -1       12.44       12.09      2.26 o
  -1  -6  -1       26.90       25.20      1.82 o
   0  -6  -1        2.62        2.60      0.89 o
   1  -6  -1        2.23        3.75      1.56 o
   2  -6  -1       13.04       12.65      1.45 o
   3  -6  -1        6.19        8.98      1.11 o
   4  -6  -1       10.32       12.61      1.30 o
  -7  -5  -1        4.61        4.23      0.82 o
  -6  -5  -1       23.06       23.37      1.56 o
  -5  -5  -1       11.39       11.87      1.15 o
  -4  -5  -1       20.51       19.11      1.41 o
  -3  -5  -1       60.55       65.43      2.64 o
  -2  -5  -1       19.80       19.70      1.37 o
  -1  -5  -1       62.66       70.49      2.79 o
   0  -5  -1       34.94       33.48      1.74 o
   1  -5  -1       12.58       13.17      1.15 o
   2  -5  -1       43.69       48.74      2.30 o
   3  -5  -1        6.95        8.12      0.93 o
   4  -5  -1       25.21       24.27      1.45 o
   5  -5  -1        6.68        6.38      0.78 o
  -6  -4  -1       41.43       42.90      1.82 o
  -5  -4  -1       17.44       16.92      1.08 o
  -4  -4  -1      159.17      159.20      5.69 o
  -3  -4  -1      181.98      179.95      5.36 o
  -2  -4  -1       16.78       19.18      1.67 o
  -1  -4  -1      112.41      110.40      3.42 o
   0  -4  -1      424.39      409.53     11.81 o
   1  -4  -1       20.33       21.67      1.11 o
   2  -4  -1       26.39       28.20      1.89 o
   3  -4  -1       57.21       57.51      2.00 o
   4  -4  -1       17.22       20.70      1.56 o
   5  -4  -1        5.96        4.70      2.54 o
   6  -4  -1       17.33       21.18      3.15 o
  -5  -3  -1      105.09      110.55      3.12 o
  -4  -3  -1       53.03       53.10      1.63 o
  -3  -3  -1      141.03      142.24      3.80 o
  -2  -3  -1      114.02      108.46      2.90 o
  -1  -3  -1      436.35      421.63     11.14 o
   0  -3  -1       19.43       14.36      0.78 o
   1  -3  -1      168.90      174.87      4.47 o
   2  -3  -1       70.79       71.15      1.97 o
   3  -3  -1       75.02       78.06      1.85 o
   4  -3  -1        7.97        9.52      0.67 o
   5  -3  -1       34.86       36.59      2.60 o
   6  -3  -1       28.59       32.80      2.93 o
   7  -3  -1        5.86        0.00      0.56 o
  -4  -2  -1       74.72       78.51      1.89 o
  -3  -2  -1      190.14      194.98      4.96 o
  -2  -2  -1       54.65       54.38      1.67 o
  -1  -2  -1      421.42      397.18      9.81 o
   0  -2  -1      611.11      633.68     17.46 o
   1  -2  -1       50.26       50.19      0.97 o
   2  -2  -1      176.06      163.69      9.62 o
   3  -2  -1      347.41      343.71     23.44 o
   4  -2  -1       22.94       23.97      1.60 o
   5  -2  -1       44.47       47.95      2.78 o
   6  -2  -1       18.20       21.18      2.26 o
   7  -2  -1        9.60       12.32      2.11 o
  -2  -1  -1     1628.46     1730.49     53.14 o
  -1  -1  -1     1035.70     1021.15     27.69 o
   1  -1  -1      413.88      382.49      6.23 o
   2  -1  -1      690.33      674.66     13.13 o
   3  -1  -1       96.88       89.98      2.71 o
   4  -1  -1      153.81      158.13      5.06 o
   5  -1  -1       60.10       62.71      2.93 o
   6  -1  -1       10.79       10.20      2.63 o
   7  -1  -1        4.98        9.61      1.89 o
   8  -1  -1        2.03        2.49      1.56 o
  -4   0  -1      162.58      166.69      5.10 o
  -3   0  -1       65.05       67.63      2.04 o
  -2   0  -1     1176.13     1189.39     35.65 o
  -1   0  -1      878.66      882.82     16.30 o
   1   0  -1      639.82      545.90     12.25 o
   2   0  -1       96.40       87.11      5.05 o
   3   0  -1       27.79       32.11      1.82 o
   4   0  -1       32.66       30.58      1.48 o
   5   0  -1      124.58      123.82      4.46 o
   6   0  -1        2.90        3.19      1.11 o
   7   0  -1        2.81        4.53      1.48 o
   8   0  -1        3.17        4.53      2.82 o
  -5   1  -1       51.79       49.93      2.67 o
  -4   1  -1       63.09       57.92      4.44 o
  -3   1  -1       98.53      103.37      2.21 o
  -2   1  -1      489.70      488.72      9.01 o
  -1   1  -1     1073.09     1064.59     21.36 o
   0   1  -1      535.96      488.81     11.97 o
   1   1  -1       99.98       95.14      1.98 o
   2   1  -1      333.39      358.07      8.42 o
   3   1  -1      221.66      214.24      4.55 o
   4   1  -1       74.59       76.66      3.31 o
   5   1  -1       70.99       71.19      3.05 o
   6   1  -1       59.56       60.81      3.19 o
   7   1  -1       20.26       20.92      2.26 o
   8   1  -1        8.55       13.32      2.34 o
  -6   2  -1       13.34       15.88      2.08 o
  -5   2  -1        6.70        5.66      0.74 o
  -4   2  -1       30.14       27.59      0.85 o
  -3   2  -1       53.70       54.30      1.23 o
  -2   2  -1      539.86      548.52     11.05 o
  -1   2  -1       22.79       21.80      0.95 o
   0   2  -1      453.73      443.99     11.34 o
   1   2  -1      220.85      187.73      4.49 o
   2   2  -1      218.27      225.55      5.94 o
   3   2  -1      162.88      173.73      4.17 o
   4   2  -1      403.42      445.80     12.12 o
   5   2  -1       27.00       22.92      1.52 o
   6   2  -1       18.46       18.52      2.00 o
   7   2  -1       16.88       20.89      3.30 o
   8   2  -1        3.39        4.45      1.63 o
  -7   3  -1        1.96        2.63      2.56 o
  -6   3  -1       16.64       20.40      4.01 o
  -5   3  -1       30.25       25.76      2.17 o
  -4   3  -1       32.07       31.52      1.20 o
  -3   3  -1       63.38       62.42      1.89 o
  -2   3  -1      172.75      154.83      3.29 o
  -1   3  -1       17.14       17.51      0.96 o
   0   3  -1      181.41      186.53      5.59 o
   1   3  -1      291.13      285.24      7.67 o
   2   3  -1      175.80      178.52      4.84 o
   3   3  -1       97.54       99.37      3.42 o
   4   3  -1       59.85       53.77      1.75 o
   5   3  -1       21.45       22.30      1.00 o
   6   3  -1        0.97        0.75      0.25 o
   7   3  -1        4.38        5.19      1.56 o
   8   3  -1        4.44        5.97      2.97 o
  -6   4  -1        5.05        5.71      1.97 o
  -5   4  -1       56.53       55.86      2.27 o
  -4   4  -1       30.00       31.42      1.40 o
  -3   4  -1      233.88      260.14      7.82 o
  -2   4  -1       30.23       30.38      1.43 o
  -1   4  -1       83.44       85.12      2.97 o
   0   4  -1       28.71       28.21      2.12 o
   1   4  -1      348.48      360.02     10.54 o
   2   4  -1      177.75      181.91      5.47 o
   3   4  -1        5.43        4.67      0.70 o
   4   4  -1       24.28       23.97      1.30 o
   5   4  -1      110.75      113.14      3.75 o
   6   4  -1        4.22        5.56      0.96 o
   7   4  -1       25.15       24.81      3.04 o
   8   4  -1        4.21        5.60      1.89 o
  -6   5  -1        0.74        1.48      1.48 o
  -5   5  -1        2.35        1.74      0.70 o
  -4   5  -1       52.82       57.80      3.06 o
  -3   5  -1       43.44       49.10      3.80 o
  -2   5  -1       48.20       43.51      2.10 o
  -1   5  -1       17.05       13.62      5.25 o
   0   5  -1       29.81       35.66      1.93 o
   1   5  -1       36.90       35.00      2.82 o
   2   5  -1        0.19        0.26      0.48 o
   3   5  -1       79.50       79.63      4.31 o
   4   5  -1       23.34       26.68      1.74 o
   5   5  -1       10.84       13.35      1.82 o
   6   5  -1       12.96       14.50      1.19 o
   7   5  -1       12.51       13.28      1.11 o
   8   5  -1        3.52        4.93      1.89 o
  -5   6  -1        0.20       -0.06      0.43 o
  -4   6  -1        0.83        1.08      0.93 o
  -3   6  -1        2.37        2.50      1.71 o
  -2   6  -1        6.87        7.74      1.58 o
  -1   6  -1       29.55       37.74      1.84 o
   0   6  -1       15.04       13.80      1.60 o
   1   6  -1       19.11       21.56      1.97 o
   2   6  -1       25.12       25.01      2.04 o
   3   6  -1       11.94       10.65      1.45 o
   4   6  -1       31.69       37.11      2.41 o
   5   6  -1        0.29       -0.15      0.48 o
   6   6  -1       11.25       13.35      2.23 o
   7   6  -1        2.68        3.52      0.89 o
  -4   7  -1        1.13        1.26      0.97 o
  -3   7  -1        0.71       -0.16      0.44 o
  -2   7  -1        1.86        1.04      0.87 o
  -1   7  -1       10.30       13.36      1.52 o
   0   7  -1       33.24       34.25      2.89 o
   1   7  -1        9.25       11.68      1.89 o
   2   7  -1       17.32       19.25      2.15 o
   3   7  -1        2.53        0.00      0.96 o
   4   7  -1        1.63        0.00      1.30 o
   5   7  -1        0.13        0.00      0.67 o
   6   7  -1        4.08        0.00      0.78 o
  -2   8  -1        0.37       -0.08      0.47 o
  -1   8  -1        0.96        0.84      0.78 o
   0   8  -1        8.47       10.16      2.23 o
   1   8  -1        1.60        1.67      1.11 o
   2   8  -1        3.17        0.26      0.70 o
   3   8  -1        0.33        0.07      0.67 o
   4   8  -1        4.48        0.26      1.26 o
   5   8  -1        2.21       -0.04      0.67 o
   0   9  -1        0.85        0.14      0.65 o
   1   9  -1        0.52        0.15      1.22 o
   2   9  -1        0.11        0.19      0.89 o
   3   9  -1        0.29        0.19      1.04 o
   4   9  -1        4.38        0.00      1.74 o
  -4  -9   0        0.66        1.74      1.22 o
  -3  -9   0        0.56        1.00      1.08 o
  -2  -9   0        0.71        0.15      0.78 o
  -1  -9   0        0.88        0.52      0.93 o
   0  -9   0        1.18       -0.11      1.11 o
  -6  -8   0        1.46       -0.19      0.67 o
  -5  -8   0        6.67       11.09      2.00 o
  -4  -8   0        5.00        9.94      1.59 o
  -3  -8   0        0.74        1.00      1.00 o
  -2  -8   0        7.56        0.00      0.74 o
  -1  -8   0        5.64       -0.04      0.56 o
   0  -8   0        2.30        0.00      0.78 o
   1  -8   0        1.95        2.56      1.15 o
   2  -8   0        1.03        1.93      1.11 o
  -7  -7   0        1.77        2.19      1.11 o
  -6  -7   0       10.46       13.21      1.78 o
  -5  -7   0        1.59        2.52      1.11 o
  -4  -7   0        9.68       10.98      1.63 o
  -3  -7   0        6.27        5.75      1.45 o
  -2  -7   0       25.38       27.16      2.34 o
  -1  -7   0       10.35       16.03      1.93 o
   0  -7   0        4.36        4.78      1.37 o
   1  -7   0        1.57        1.78      1.00 o
   2  -7   0        2.03        2.63      1.67 o
   3  -7   0        0.13       -0.15      0.78 o
   4  -7   0        1.61        0.00      1.48 o
  -7  -6   0        1.80        2.08      1.48 o
  -6  -6   0        1.91        1.19      0.78 o
  -5  -6   0        3.44        3.97      1.08 o
  -4  -6   0       74.31       79.91      3.71 o
  -3  -6   0       46.88       49.11      2.67 o
  -2  -6   0       42.19       46.77      3.71 o
  -1  -6   0        3.25        2.08      0.89 o
   0  -6   0        2.66        2.93      0.93 o
   1  -6   0       13.04       12.54      2.23 o
   2  -6   0        1.87        2.49      0.89 o
   3  -6   0        3.77        2.78      0.85 o
   4  -6   0        3.80        0.00      0.67 o
  -7  -5   0        8.65        8.64      1.60 o
  -6  -5   0        7.15        6.27      1.56 o
  -5  -5   0       26.71       26.53      1.67 o
  -4  -5   0       74.58       73.05      2.97 o
  -3  -5   0       50.40       49.23      2.23 o
  -2  -5   0       39.91       42.46      2.04 o
  -1  -5   0       15.79       15.92      1.34 o
   0  -5   0        2.55        2.78      1.15 o
   1  -5   0      115.01      116.63      4.09 o
   2  -5   0       19.58       22.08      1.52 o
   3  -5   0       72.42       68.32      2.82 o
   4  -5   0        5.31        0.00      1.22 o
   5  -5   0        5.32        0.00      1.26 o
  -6  -4   0        7.14        7.42      1.22 o
  -5  -4   0       26.54       25.46      1.86 o
  -4  -4   0       26.63       27.42      1.34 o
  -3  -4   0       16.12       17.48      1.63 o
  -2  -4   0      380.32      381.44     11.19 o
  -1  -4   0      164.72      164.13      4.84 o
   0  -4   0      113.69      116.00      3.68 o
   1  -4   0      152.91      159.99      4.73 o
   2  -4   0       40.60       37.86      1.60 o
   3  -4   0       64.49       65.69      3.08 o
   4  -4   0       17.40       18.10      1.04 o
   5  -4   0        2.30        1.30      0.67 o
  -6  -3   0       15.29       12.21      0.67 o
  -5  -3   0       32.47       34.29      1.26 o
  -4  -3   0       52.04       51.80      2.15 o
  -3  -3   0      296.34      290.84      7.77 o
  -2  -3   0      438.24      455.84     13.30 o
  -1  -3   0       73.31       67.85      2.04 o
   0  -3   0       70.16       66.76      1.93 o
   1  -3   0      260.75      262.91      7.47 o
   2  -3   0      345.28      336.37      9.05 o
   3  -3   0       33.82       36.27      2.04 o
   4  -3   0       41.26       43.26      1.45 o
   5  -3   0       18.48       16.91      0.88 o
   6  -3   0        6.19        6.42      1.67 o
   7  -3   0        4.25       -0.04      2.74 o
  -4  -2   0       73.07       73.08      2.08 o
  -3  -2   0      122.95      121.15      2.87 o
  -2  -2   0      335.81      327.12      8.00 o
  -1  -2   0     1162.88     1197.32     35.98 o
   0  -2   0       63.61       61.61      1.60 o
   1  -2   0       29.06       25.77      0.78 o
   2  -2   0       59.12       53.96      1.33 o
   3  -2   0       47.57       46.98      0.99 o
   4  -2   0      109.94      110.14      2.06 o
   5  -2   0        5.05        4.93      1.15 o
   6  -2   0        8.48        8.49      1.60 o
   7  -2   0        5.42        6.68      1.78 o
  -3  -1   0       59.13       62.91      1.19 o
  -2  -1   0     1461.07     1467.38     43.17 o
  -1  -1   0     1480.12     1461.92     42.61 o
   1  -1   0      855.37      832.31     34.99 o
   2  -1   0      209.43      188.82      2.95 o
   3  -1   0       69.48       64.96      2.06 o
   4  -1   0      116.14      122.43      5.06 o
   5  -1   0       10.43        9.53      1.26 o
   6  -1   0        8.45       12.13      1.71 o
   7  -1   0        5.79        7.64      2.82 o
   8  -1   0        1.32        2.41      1.52 o
  -3   0   0       17.35       15.40      0.85 o
  -2   0   0      523.01      515.02     13.54 o
  -1   0   0      199.40      204.02      4.30 o
   1   0   0      204.12      211.04      4.42 o
   2   0   0      519.75      527.35     13.73 o
   3   0   0       14.76       11.58      1.19 o
   4   0   0      209.61      209.93      6.19 o
   5   0   0       14.59       13.84      1.30 o
   6   0   0       41.94       47.77      4.05 o
   7   0   0       22.42       26.12      2.56 o
   8   0   0        1.26        1.78      1.37 o
  -5   1   0       10.80        9.01      1.34 o
  -4   1   0      114.31      122.84      4.28 o
  -3   1   0       66.01       63.50      1.76 o
  -2   1   0      210.48      196.71      3.18 o
  -1   1   0      869.92      876.43     16.78 o
   1   1   0     1492.28     1519.44     44.15 o
   3   1   0       58.75       62.13      1.08 o
   4   1   0       87.74       83.20      2.79 o
   5   1   0        7.67        5.23      1.48 o
   6   1   0       57.40       62.66      4.38 o
   7   1   0        6.02        6.42      2.34 o
   8   1   0        5.70        6.57      2.93 o
  -6   2   0        8.16        7.83      1.71 o
  -5   2   0        4.94        4.56      1.97 o
  -4   2   0      108.61      109.38      2.26 o
  -3   2   0       48.64       47.74      1.36 o
  -2   2   0       59.14       52.43      1.14 o
  -1   2   0       25.83       23.70      0.58 o
   0   2   0       63.83       66.74      2.12 o
   1   2   0     1161.37     1171.89     34.61 o
   2   2   0      332.16      336.88      8.18 o
   3   2   0      126.28      125.40      2.90 o
   4   2   0       74.94       75.83      2.15 o
   5   2   0       39.78       35.12      0.85 o
   6   2   0       44.02       37.56      2.01 o
   7   2   0        1.02        1.67      1.04 o
   8   2   0        0.37       -0.11      0.70 o
  -7   3   0        4.09        4.27      1.71 o
  -6   3   0        6.38        6.12      1.82 o
  -5   3   0       18.92       15.93      1.95 o
  -4   3   0       41.89       43.12      1.52 o
  -3   3   0       33.68       35.05      1.06 o
  -2   3   0      346.66      344.23      6.93 o
  -1   3   0      254.80      250.61      8.16 o
   0   3   0       73.34       66.88      1.97 o
   1   3   0       72.53       70.30      2.04 o
   2   3   0      435.24      444.04     13.00 o
   3   3   0      297.85      298.99      7.96 o
   4   3   0       52.91       52.80      1.67 o
   5   3   0       33.24       35.37      1.63 o
   6   3   0       15.32       14.22      0.84 o
   7   3   0        0.58        0.64      0.37 o
   8   3   0        3.12        3.45      1.45 o
  -6   4   0        2.93        3.78      1.71 o
  -5   4   0        2.50        1.58      0.58 o
  -4   4   0       17.20       17.04      0.97 o
  -3   4   0       63.96       62.83      2.70 o
  -2   4   0       40.42       40.30      2.56 o
  -1   4   0      153.76      159.49      3.65 o
   0   4   0      116.56      119.62      3.72 o
   1   4   0      164.24      150.27      4.54 o
   2   4   0      386.20      403.46     11.75 o
   3   4   0       15.78       15.99      1.63 o
   4   4   0       27.25       25.38      1.30 o
   5   4   0       25.44       24.42      1.30 o
   6   4   0        7.02        7.68      1.11 o
   7   4   0        3.02        3.23      0.67 o
   8   4   0       10.80       11.09      3.49 o
  -6   5   0        1.77        1.63      1.63 o
  -5   5   0        5.09        6.25      0.68 o
  -4   5   0        5.63        5.34      0.95 o
  -3   5   0       71.77       71.69      2.51 o
  -2   5   0       19.41       21.14      1.24 o
  -1   5   0      114.66      120.78      3.18 o
   0   5   0        2.71        2.08      1.19 o
   1   5   0       16.46       17.62      1.34 o
   2   5   0       41.57       44.06      2.08 o
   3   5   0       49.98       48.82      2.26 o
   4   5   0       75.22       77.32      2.97 o
   5   5   0       25.50       23.93      1.60 o
   6   5   0        7.25        8.09      0.89 o
   7   5   0        8.73        7.46      0.93 o
  -5   6   0        3.83        3.62      1.02 o
  -4   6   0        3.68        2.34      0.96 o
  -3   6   0        3.89        2.33      1.82 o
  -2   6   0        1.76        2.54      0.77 o
  -1   6   0       12.72       12.39      1.12 o
   0   6   0        2.67        2.60      0.93 o
   1   6   0        2.94        1.78      1.41 o
   2   6   0       41.73       45.99      3.75 o
   3   6   0       46.78       51.08      3.93 o
   4   6   0       73.91       84.25      3.75 o
   5   6   0        3.60        5.23      1.08 o
   6   6   0        1.80        1.59      0.74 o
   7   6   0        1.83        2.63      1.26 o
  -4   7   0        1.57        1.87      0.74 o
  -3   7   0        0.11        1.61      1.58 o
  -2   7   0        2.11        1.72      1.50 o
  -1   7   0        1.46        1.50      0.96 o
   0   7   0        4.33        5.90      1.45 o
   1   7   0       10.02       16.17      1.97 o
   2   7   0       25.58       27.72      2.37 o
   3   7   0        6.42        8.01      1.41 o
   4   7   0        9.47       10.79      1.63 o
   5   7   0        1.77        2.86      1.08 o
   6   7   0       10.23       12.61      2.71 o
   7   7   0        1.87        2.37      1.59 o
  -2   8   0        0.98        0.81      0.78 o
  -1   8   0        1.99        0.83      0.83 o
   0   8   0        2.30        0.00      0.52 o
   1   8   0        5.72        0.00      0.63 o
   2   8   0        7.73        0.00      0.48 o
   3   8   0        0.74        0.00      1.59 o
   4   8   0        4.87        0.00      1.56 o
   5   8   0        6.65       10.72      1.97 o
   6   8   0        1.50        0.00      0.67 o
   0   9   0        1.17        0.76      0.79 o
   1   9   0        0.92       -0.59      1.48 o
   2   9   0        0.68        0.00      0.85 o
   3   9   0        0.54        0.00      1.15 o
   4   9   0        0.68        0.00      1.26 o
  -4  -9   1        4.39        7.01      1.78 o
  -3  -9   1        0.28        0.45      1.04 o
  -2  -9   1        0.11        0.00      1.41 o
  -1  -9   1        0.51        0.00      0.74 o
   0  -9   1        0.88        0.00      1.45 o
  -5  -8   1        2.15       -0.11      0.70 o
  -4  -8   1        4.55        7.42      2.19 o
  -3  -8   1        0.37        0.04      0.67 o
  -2  -8   1        3.07       -0.07      0.70 o
  -1  -8   1        1.56        0.04      1.04 o
   0  -8   1        8.46       11.02      2.00 o
   1  -8   1        1.00        0.00      1.00 o
   2  -8   1        0.37        0.04      1.11 o
  -6  -7   1        4.11       -0.04      0.52 o
  -5  -7   1        0.16        0.67      0.74 o
  -4  -7   1        1.65        1.15      0.89 o
  -3  -7   1        2.67        4.27      1.56 o
  -2  -7   1       17.06       20.63      2.15 o
  -1  -7   1        9.38       13.21      1.85 o
   0  -7   1       32.76       36.85      2.86 o
   1  -7   1       10.54       13.73      1.85 o
   2  -7   1        1.85        1.78      1.56 o
   3  -7   1        0.67        0.00      0.63 o
   4  -7   1        1.10        1.78      1.56 o
  -7  -6   1        2.60        2.89      1.00 o
  -6  -6   1       11.18       12.46      1.52 o
  -5  -6   1        0.29       -0.30      0.56 o
  -4  -6   1       30.57       36.03      2.41 o
  -3  -6   1       12.72        9.98      1.48 o
  -2  -6   1       25.21       27.24      3.19 o
  -1  -6   1       19.83       24.30      1.97 o
   0  -6   1       14.19       13.13      1.60 o
   1  -6   1       29.43       36.66      3.56 o
   2  -6   1        6.80        6.83      1.22 o
   3  -6   1        2.25        3.04      1.52 o
   4  -6   1        0.85        0.00      1.08 o
   5  -6   1        0.22        0.00      0.41 o
  -7  -5   1       12.52       14.13      1.89 o
  -6  -5   1       13.00       13.50      1.93 o
  -5  -5   1       10.70       12.80      1.26 o
  -4  -5   1       22.14       24.53      2.56 o
  -3  -5   1       81.72       81.87      4.38 o
  -2  -5   1        0.22        0.30      0.52 o
  -1  -5   1       38.12       36.19      2.90 o
   0  -5   1       29.81       33.03      1.89 o
   1  -5   1       16.79       20.18      2.15 o
   2  -5   1       46.96       43.65      2.26 o
   3  -5   1       43.89       46.65      2.34 o
   4  -5   1       52.33       54.60      2.56 o
   5  -5   1        2.46        0.00      0.96 o
  -7  -4   1       25.63       25.19      1.30 o
  -6  -4   1        4.10        4.93      0.70 o
  -5  -4   1      111.92      114.11      3.86 o
  -4  -4   1       23.99       25.42      1.93 o
  -3  -4   1        5.42        5.49      0.74 o
  -2  -4   1      176.31      184.06      5.59 o
  -1  -4   1      354.11      344.32     10.17 o
   0  -4   1       27.97       27.58      2.15 o
   1  -4   1       83.75       90.51      3.90 o
   2  -4   1       30.00       33.55      1.52 o
   3  -4   1      234.14      250.01      7.82 o
   4  -4   1       29.90       31.17      1.52 o
   5  -4   1       56.01       54.79      2.15 o
  -6  -3   1        0.99        1.08      0.30 o
  -5  -3   1       22.53       22.67      1.00 o
  -4  -3   1       61.36       59.86      2.41 o
  -3  -3   1       96.66       98.18      2.83 o
  -2  -3   1      175.94      186.04      5.78 o
  -1  -3   1      290.04      285.83      7.67 o
   0  -3   1      176.43      179.79      4.77 o
   1  -3   1       17.06       19.96      1.41 o
   2  -3   1      173.80      165.52      4.47 o
   3  -3   1       65.14       65.62      2.01 o
   4  -3   1       32.44       31.59      1.45 o
   5  -3   1       29.60       28.50      4.10 o
   6  -3   1       16.42       20.89      2.67 o
   7  -3   1        2.03        2.41      1.74 o
  -5  -2   1       25.84       23.60      0.96 o
  -4  -2   1      407.57      420.77     11.67 o
  -3  -2   1      161.91      178.91      4.32 o
  -2  -2   1      217.85      213.93      5.23 o
  -1  -2   1      212.35      198.14      5.20 o
   0  -2   1      453.65      424.29     10.89 o
   1  -2   1       24.48       23.31      0.82 o
   2  -2   1      535.29      542.35     15.13 o
   3  -2   1       54.26       55.18      1.63 o
   4  -2   1       30.76       30.18      1.08 o
   5  -2   1        6.86        6.64      0.32 o
   6  -2   1       12.89       13.17      1.85 o
   7  -2   1        6.58        9.90      3.12 o
  -4  -1   1       74.18       76.68      1.56 o
  -3  -1   1      221.81      229.39      5.11 o
  -2  -1   1      344.63      348.30      7.97 o
  -1  -1   1      104.12      101.69      2.35 o
   0  -1   1      534.77      471.30     11.32 o
   1  -1   1     1066.59     1011.40     28.15 o
   2  -1   1      487.92      484.50      8.88 o
   3  -1   1      100.26      105.71      1.90 o
   4  -1   1       62.25       63.29      1.30 o
   5  -1   1       53.54       54.46      3.75 o
   6  -1   1        7.78        8.61      1.52 o
   7  -1   1        9.94       13.39      2.04 o
   8  -1   1        3.27        3.82      2.67 o
  -2   0   1      104.08       91.37      1.45 o
  -1   0   1      631.64      525.27     11.81 o
   1   0   1      900.26      862.35     33.25 o
   2   0   1     1182.20     1166.99     23.68 o
   3   0   1       66.00       63.50      1.02 o
   4   0   1      161.51      157.25      1.89 o
   5   0   1      136.43      132.40      5.80 o
   6   0   1       26.77       30.13      2.23 o
   7   0   1        0.70        1.22      1.67 o
   8   0   1        4.83        4.78      1.74 o
  -4   1   1      154.92      157.98      5.17 o
  -3   1   1       99.59       91.70      2.86 o
  -2   1   1      690.72      687.53     17.76 o
  -1   1   1      410.18      389.56      6.38 o
   1   1   1     1044.26     1049.47     28.34 o
   2   1   1     1612.97     1738.80     54.02 o
   3   1   1        5.62        5.80      0.29 o
   4   1   1      256.31      266.59      3.70 o
   5   1   1       48.75       47.41      2.08 o
   6   1   1        7.90        7.68      1.26 o
   7   1   1       18.10       22.63      2.19 o
   8   1   1       11.76       13.32      2.23 o
  -6   2   1       17.67       22.56      2.45 o
  -5   2   1       44.04       45.76      2.86 o
  -4   2   1       22.57       21.62      0.85 o
  -3   2   1      348.45      358.85      7.20 o
  -2   2   1      170.68      161.36      3.30 o
  -1   2   1       48.69       52.31      1.67 o
   0   2   1      603.56      630.74     16.80 o
   1   2   1      418.34      387.88      9.61 o
   2   2   1       52.19       49.24      1.26 o
   3   2   1      191.23      194.69      4.55 o
   4   2   1       73.28       78.69      2.23 o
   5   2   1       33.05       32.67      0.80 o
   6   2   1       44.64       41.13      1.33 o
   7   2   1       12.13       17.51      2.93 o
   8   2   1        5.03        5.71      2.60 o
  -6   3   1       28.70       32.84      3.15 o
  -5   3   1       34.47       41.01      2.89 o
  -4   3   1        8.00        9.31      0.51 o
  -3   3   1       74.46       75.26      1.75 o
  -2   3   1       70.12       74.81      1.85 o
  -1   3   1      167.73      173.79      3.26 o
   0   3   1       19.29       15.88      0.78 o
   1   3   1      428.70      406.96     10.88 o
   2   3   1      113.22      107.75      2.87 o
   3   3   1      141.76      145.22      4.39 o
   4   3   1       50.70       51.65      2.12 o
   5   3   1      106.35      108.36      3.08 o
   6   3   1       23.40       22.47      1.93 o
   7   3   1        9.98        9.74      0.44 o
   8   3   1        2.74        2.82      1.34 o
  -6   4   1       17.55       17.25      2.82 o
  -5   4   1        6.20        5.84      0.49 o
  -4   4   1       17.60       21.58      1.36 o
  -3   4   1       57.16       60.23      1.81 o
  -2   4   1       26.91       27.04      1.04 o
  -1   4   1       20.48       20.51      1.06 o
   0   4   1      422.50      422.70     12.26 o
   1   4   1      108.40      124.71      4.57 o
   2   4   1       17.20       16.59      1.08 o
   3   4   1      182.76      192.43      6.48 o
   4   4   1      158.04      158.68      4.76 o
   5   4   1       18.27       17.73      1.08 o
   6   4   1       40.55       42.01      2.23 o
   7   4   1       18.58       17.06      1.21 o
   8   4   1        1.06        1.22      1.19 o
  -6   5   1        3.15        4.01      2.00 o
  -5   5   1        6.85        6.46      0.76 o
  -4   5   1       25.27       27.85      1.70 o
  -3   5   1        6.41        8.08      1.50 o
  -2   5   1       44.59       44.93      1.77 o
  -1   5   1       12.96       12.16      1.01 o
   0   5   1       34.76       34.74      1.78 o
   1   5   1       63.61       75.02      3.83 o
   2   5   1       20.04       19.29      1.41 o
   3   5   1       60.07       61.53      2.53 o
   4   5   1       21.02       19.52      1.41 o
   5   5   1       11.26       13.61      1.78 o
   6   5   1       22.83       22.60      2.15 o
   7   5   1        4.63        4.53      0.74 o
  -5   6   1        2.86        3.15      2.74 o
  -4   6   1       10.26       11.20      1.93 o
  -3   6   1        6.28        6.03      3.60 o
  -2   6   1       12.89       13.29      2.58 o
  -1   6   1        2.39        3.16      0.87 o
   0   6   1        2.95        2.67      0.89 o
   1   6   1       26.80       25.12      1.93 o
   2   6   1       12.09       10.65      1.45 o
   3   6   1        2.20        3.67      1.00 o
   4   6   1       50.59       55.35      4.05 o
   5   6   1       63.52       71.47      3.38 o
   6   6   1       13.75       14.17      1.37 o
   7   6   1        5.34        6.01      1.04 o
  -4   7   1        4.19        4.37      1.00 o
  -3   7   1        2.54        0.88      1.10 o
  -2   7   1        1.24        0.42      0.59 o
  -1   7   1        1.41        2.45      0.79 o
   0   7   1        7.37        7.60      2.41 o
   1   7   1       32.35       34.18      2.60 o
   2   7   1        7.09        9.09      1.56 o
   3   7   1        1.71        3.86      1.15 o
   4   7   1       13.73       16.77      1.85 o
   5   7   1        5.80        7.01      2.19 o
   6   7   1       18.94       23.41      2.08 o
   7   7   1        6.57        6.83      1.41 o
  -3   8   1        0.63        0.60      0.69 o
  -2   8   1        0.47        0.60      0.63 o
  -1   8   1        3.39        0.02      0.77 o
   0   8   1        1.47        0.00      0.45 o
   1   8   1       10.68       17.40      2.34 o
   2   8   1        3.65        0.00      0.70 o
   3   8   1        1.42        0.00      1.71 o
   4   8   1        0.30        0.00      0.67 o
   5   8   1        6.54        9.16      1.82 o
   6   8   1        9.76       11.61      2.63 o
  -1   9   1        1.64        0.47      0.86 o
   0   9   1        2.51        0.00      0.48 o
   1   9   1        0.32        0.00      0.93 o
   2   9   1        0.75        0.00      0.93 o
   3   9   1        2.54        0.00      1.37 o
   4   9   1        0.95        0.00      2.04 o
   5   9   1        0.84        0.00      1.22 o
  -2  -9   2        0.18        0.00      0.63 o
  -1  -9   2        1.81        0.04      1.45 o
  -5  -8   2        2.22        0.00      0.59 o
  -4  -8   2        4.21       -0.07      0.82 o
  -3  -8   2        0.09       -0.07      1.19 o
  -2  -8   2        2.14        0.07      0.67 o
  -1  -8   2        0.58        0.00      1.15 o
   0  -8   2        1.76        0.00      1.11 o
   1  -8   2        1.60       -0.04      1.11 o
   2  -8   2        0.89        0.00      0.89 o
  -6  -7   2        1.45       -0.04      0.48 o
  -5  -7   2        9.95       11.83      1.85 o
  -4  -7   2        1.17        0.00      1.04 o
  -3  -7   2        1.27        0.04      0.70 o
  -2  -7   2        1.66        2.82      1.59 o
  -1  -7   2        1.15        2.04      1.19 o
   0  -7   2        2.73        2.67      1.30 o
   1  -7   2       10.85        0.00      2.89 o
   2  -7   2        0.78       -0.04      0.48 o
   3  -7   2        0.05        0.00      0.85 o
  -7  -6   2        0.62        0.33      0.63 o
  -6  -6   2        5.38        4.56      1.26 o
  -5  -6   2       16.83       19.44      1.85 o
  -4  -6   2        8.53        8.94      1.45 o
  -3  -6   2       27.90       30.39      2.34 o
  -2  -6   2       29.49       29.02      2.30 o
  -1  -6   2       34.51       36.92      2.56 o
   0  -6   2        2.66        2.56      1.11 o
   1  -6   2       37.58       41.27      3.90 o
   2  -6   2        0.81        1.67      0.89 o
   3  -6   2        0.27        0.04      0.78 o
   4  -6   2        3.57        2.52      1.48 o
  -7  -5   2        2.55        2.08      1.19 o
  -6  -5   2        3.14        3.41      0.89 o
  -5  -5   2       17.10       19.70      1.52 o
  -4  -5   2       61.81       64.93      4.08 o
  -3  -5   2       75.85       78.44      4.53 o
  -2  -5   2        9.14       11.02      1.34 o
  -1  -5   2       68.76       74.57      4.38 o
   0  -5   2       17.77       18.18      1.60 o
   1  -5   2       23.08       27.35      2.78 o
   2  -5   2        5.41        4.79      1.00 o
   3  -5   2       18.40       18.33      2.30 o
   4  -5   2        3.81        5.27      1.56 o
   5  -5   2       10.23       12.20      1.22 o
  -7  -4   2        0.27        0.33      0.56 o
  -6  -4   2        1.06        1.22      0.82 o
  -5  -4   2       21.74       23.08      1.97 o
  -4  -4   2       46.14       47.92      2.12 o
  -3  -4   2       72.70       72.95      2.67 o
  -2  -4   2      184.10      187.73      5.77 o
  -1  -4   2        2.44        3.64      1.19 o
   0  -4   2       17.91       17.92      1.22 o
   1  -4   2       33.35       32.40      1.60 o
   2  -4   2       28.37       26.35      1.52 o
   3  -4   2       11.63       11.09      1.71 o
   4  -4   2       20.21       19.40      1.93 o
   5  -4   2       42.85       42.64      1.89 o
  -6  -3   2       18.98       19.33      0.93 o
  -5  -3   2       21.69       21.63      1.08 o
  -4  -3   2       27.35       27.28      1.19 o
  -3  -3   2      188.82      191.10      5.44 o
  -2  -3   2      194.38      190.71      5.26 o
  -1  -3   2       54.65       61.59      2.04 o
   0  -3   2       16.73       17.44      0.96 o
   1  -3   2      760.56      751.80     22.78 o
   2  -3   2       14.40       13.21      0.89 o
   3  -3   2       64.40       62.54      2.08 o
   4  -3   2        0.38        0.04      0.52 o
   5  -3   2       12.89       15.40      1.30 o
   6  -3   2        3.04        0.48      1.45 o
   7  -3   2        6.42       -0.89      2.00 o
  -6  -2   2       27.31       24.04      0.78 o
  -5  -2   2       21.85       20.70      0.74 o
  -4  -2   2       43.87       44.36      1.34 o
  -3  -2   2       88.20       83.93      2.71 o
  -2  -2   2      994.52     1082.41     33.52 o
  -1  -2   2      163.66      156.33      4.44 o
   0  -2   2      584.05      571.65     15.49 o
   1  -2   2      326.15      300.18      7.68 o
   2  -2   2       26.87       24.91      0.97 o
   3  -2   2      146.27      145.92      2.96 o
   4  -2   2       21.27       21.63      0.95 o
   5  -2   2       12.94       11.65      0.52 o
   6  -2   2        4.32        4.98      0.45 o
   7  -2   2        7.71        9.09      1.97 o
  -4  -1   2      215.65      214.04      5.03 o
  -3  -1   2      996.86     1051.60     30.74 o
  -2  -1   2     2150.37     2307.97     78.58 o
  -1  -1   2      527.07      523.30     13.60 o
   0  -1   2      361.58      319.59      7.71 o
   1  -1   2      119.85      114.17      2.95 o
   2  -1   2      437.96      435.99      8.26 o
   3  -1   2       89.73       83.96      1.57 o
   4  -1   2      393.86      399.48      8.20 o
   5  -1   2       40.41       35.30      1.02 o
   6  -1   2        3.97        3.30      1.15 o
   7  -1   2        9.82       11.28      1.93 o
   8  -1   2        1.58        1.56      1.34 o
  -3   0   2      335.65      331.44      7.22 o
  -2   0   2      286.44      292.95      6.48 o
  -1   0   2     5445.98     5363.13    211.07 o
   0   0   2      170.83      178.94      3.72 o
   1   0   2     2026.31     2087.75     47.12 o
   2   0   2      626.08      648.14     12.11 o
   3   0   2      157.92      162.62      8.08 o
   4   0   2      193.45      200.86      7.97 o
   5   0   2       34.06       34.63      0.59 o
   6   0   2       27.23       29.54      2.23 o
   7   0   2        4.75        5.82      1.52 o
   8   0   2        4.67        5.82      1.78 o
  -3   1   2        5.89        6.61      0.33 o
  -2   1   2       19.53       17.20      0.32 o
  -1   1   2      923.09      864.90     47.98 o
   0   1   2     1132.73      977.84     25.60 o
   2   1   2      188.74      168.40      2.67 o
   3   1   2      103.71      100.93      1.37 o
   4   1   2       75.99       86.19      2.11 o
   5   1   2        1.17        1.05      0.19 o
   6   1   2       50.98       54.57      2.78 o
   7   1   2        3.07        2.97      1.85 o
   8   1   2        8.84       12.20      2.11 o
  -5   2   2        9.08        9.42      1.52 o
  -4   2   2       68.96       66.39      2.77 o
  -3   2   2      139.05      140.75      4.87 o
  -2   2   2       10.60       11.04      0.38 o
  -1   2   2      508.48      518.85      9.95 o
   0   2   2     7127.71     7546.12    328.85 o
   1   2   2      154.15      159.79      4.22 o
   2   2   2      743.89      764.20     21.08 o
   3   2   2       10.79        9.65      0.74 o
   4   2   2       93.73       89.38      1.89 o
   5   2   2       82.00       81.61      1.39 o
   6   2   2       67.93       63.80      1.55 o
   7   2   2       16.90       19.14      1.93 o
   8   2   2        1.96        2.37      1.30 o
  -6   3   2        0.22        0.04      0.63 o
  -5   3   2        0.36       -0.15      0.82 o
  -4   3   2       39.56       39.50      2.32 o
  -3   3   2       17.40       17.80      0.86 o
  -2   3   2      181.21      180.10      3.56 o
  -1   3   2      314.84      306.24      5.94 o
   0   3   2       93.15       84.71      2.34 o
   1   3   2       97.58       98.80      3.24 o
   2   3   2      223.27      220.61      6.27 o
   3   3   2       44.45       44.15      1.41 o
   4   3   2      140.07      149.74      4.13 o
   5   3   2      105.76       95.91      2.20 o
   6   3   2        7.81        6.98      0.48 o
   7   3   2        2.14        2.51      0.33 o
   8   3   2        1.30        0.85      1.59 o
  -6   4   2        3.42        3.93      1.56 o
  -5   4   2        1.04        0.99      0.37 o
  -4   4   2       44.62       49.91      1.70 o
  -3   4   2       23.78       23.09      1.80 o
  -2   4   2       92.06       99.44      2.62 o
  -1   4   2       12.47        9.89      0.60 o
   0   4   2       87.25       89.51      2.86 o
   1   4   2      497.65      563.01     17.58 o
   2   4   2      165.84      174.31      5.10 o
   3   4   2      101.70      101.04      3.87 o
   4   4   2       12.00       14.39      0.96 o
   5   4   2       25.33       26.46      1.34 o
   6   4   2        0.37        0.41      0.56 o
   7   4   2       11.82       11.39      0.98 o
   8   4   2        5.28        5.79      1.67 o
  -6   5   2        0.69        0.56      2.04 o
  -5   5   2        0.98        0.53      0.57 o
  -4   5   2       17.38       17.65      1.11 o
  -3   5   2       10.76       10.78      1.60 o
  -2   5   2      235.11      258.61      7.36 o
  -1   5   2       20.04       22.35      1.07 o
   0   5   2        6.75        9.31      1.08 o
   1   5   2       89.71       97.51      3.53 o
   2   5   2       94.07      100.75      3.57 o
   3   5   2       27.48       27.39      1.71 o
   4   5   2        3.61        3.08      0.78 o
   5   5   2       14.72       14.99      1.22 o
   6   5   2       10.16       10.28      1.08 o
   7   5   2        5.25        6.74      1.47 o
  -5   6   2        0.60        0.37      1.08 o
  -4   6   2        1.44        1.85      0.89 o
  -3   6   2        2.44        3.04      0.77 o
  -2   6   2       45.89       47.93      3.14 o
  -1   6   2       26.81       31.70      1.53 o
   0   6   2       10.61        9.72      2.04 o
   1   6   2       36.84       40.49      2.34 o
   2   6   2       39.77       46.06      2.49 o
   3   6   2       17.92       21.96      1.74 o
   4   6   2        1.82        2.78      0.89 o
   5   6   2       11.88       11.24      2.23 o
   6   6   2       15.79       21.18      2.56 o
   7   6   2        4.20        4.56      1.48 o
   8   6   2        4.18        2.93      0.85 o
  -4   7   2        0.37        0.07      0.39 o
  -3   7   2        0.68        0.89      0.84 o
  -2   7   2        0.91        1.09      1.00 o
  -1   7   2       13.78       16.85      1.66 o
   0   7   2       15.28       17.55      3.00 o
   1   7   2        2.94        4.12      1.19 o
   2   7   2       27.75       31.99      2.41 o
   3   7   2       10.31       11.17      1.63 o
   4   7   2        3.89        4.12      1.26 o
   5   7   2       10.22        9.20      1.60 o
   6   7   2       24.60       26.94      2.26 o
   7   7   2        1.10        1.85      0.85 o
  -3   8   2        1.07        1.65      0.85 o
  -2   8   2        0.47        0.53      0.73 o
  -1   8   2        0.41        0.80      0.80 o
   0   8   2        1.13        0.02      0.42 o
   1   8   2        5.97        0.00      0.89 o
   2   8   2        9.19        0.00      2.75 o
   3   8   2        1.26        0.00      1.34 o
   4   8   2        6.34        9.83      1.89 o
   5   8   2        0.43        0.56      0.70 o
   6   8   2        4.17        4.78      2.04 o
  -1   9   2        0.05        0.23      0.76 o
   0   9   2        2.58        0.03      0.75 o
   1   9   2        0.29        0.00      0.85 o
   2   9   2        0.72        0.00      1.67 o
   3   9   2        0.21        0.00      0.82 o
   4   9   2        1.64        0.00      2.19 o
   5   9   2        1.01        0.00      0.89 o
  -4  -8   3        0.55       -0.11      1.22 o
  -3  -8   3        1.07        0.04      0.70 o
  -2  -8   3        2.73        0.04      1.26 o
  -1  -8   3        0.06        0.00      1.74 o
   0  -8   3        0.74       -0.04      1.52 o
   1  -8   3        1.85        0.00      1.19 o
  -6  -7   3        2.85       -0.04      0.52 o
  -5  -7   3        0.35        0.00      0.67 o
  -4  -7   3        4.21        0.07      0.74 o
  -3  -7   3        1.95        0.07      0.52 o
  -2  -7   3        5.60        9.38      1.56 o
  -1  -7   3        9.06        0.00      2.52 o
   0  -7   3        4.15        0.00      2.45 o
   1  -7   3        1.77       -0.04      0.85 o
   2  -7   3        0.86        0.07      1.00 o
   3  -7   3        1.30        0.00      1.04 o
  -6  -6   3        1.99        1.00      1.37 o
  -5  -6   3        3.44        5.08      1.30 o
  -4  -6   3       10.78       14.76      1.78 o
  -3  -6   3       10.04        8.01      2.41 o
  -2  -6   3       18.74       21.15      2.00 o
  -1  -6   3       22.57       22.52      3.38 o
   0  -6   3       51.32       62.03      5.12 o
   1  -6   3       29.84       29.68      2.41 o
   2  -6   3        1.49        2.49      0.89 o
   3  -6   3        2.11        2.30      1.00 o
   4  -6   3        1.60        3.19      1.59 o
  -7  -5   3        4.42        2.67      0.82 o
  -6  -5   3        4.88        3.23      0.93 o
  -5  -5   3       11.11       11.91      1.34 o
  -4  -5   3       18.90       21.63      2.56 o
  -3  -5   3       59.31       57.80      4.05 o
  -2  -5   3      140.65      134.59      5.28 o
  -1  -5   3      113.00      126.61      6.65 o
   0  -5   3       91.55      104.24      5.65 o
   1  -5   3      123.71      132.46      6.69 o
   2  -5   3       59.70       65.04      3.16 o
   3  -5   3       17.24       17.73      2.49 o
   4  -5   3        5.67        2.00      1.59 o
   5  -5   3        7.09        5.90      1.04 o
  -7  -4   3        3.91        2.60      0.67 o
  -6  -4   3       17.29       15.43      1.74 o
  -5  -4   3       12.61       11.13      1.74 o
  -4  -4   3       18.39       21.15      1.41 o
  -3  -4   3        1.14        1.22      0.63 o
  -2  -4   3      112.21      120.58      4.09 o
  -1  -4   3       26.11       31.80      2.49 o
   0  -4   3       33.53       33.89      1.78 o
   1  -4   3       14.22       11.91      1.15 o
   2  -4   3      128.40      139.59      5.84 o
   3  -4   3       86.05       86.32      3.34 o
   4  -4   3        9.54        8.90      1.04 o
   5  -4   3        8.39        8.38      1.48 o
  -6  -3   3        3.21        3.60      0.52 o
  -5  -3   3       30.02       32.77      2.04 o
  -4  -3   3       48.30       44.58      1.82 o
  -3  -3   3        0.81        1.45      0.48 o
  -2  -3   3       25.35       22.82      1.22 o
  -1  -3   3       73.91       65.06      2.23 o
   0  -3   3       52.55       43.56      2.30 o
   1  -3   3       79.97       86.06      3.57 o
   2  -3   3       20.15       19.48      1.11 o
   3  -3   3       94.46       89.73      2.97 o
   4  -3   3       20.06       20.63      1.19 o
   5  -3   3        6.49        6.75      1.15 o
   6  -3   3        9.94       11.05      1.19 o
  -6  -2   3        4.28        3.56      0.30 o
  -5  -2   3      201.94      201.84      6.03 o
  -4  -2   3        5.06        5.49      0.52 o
  -3  -2   3      154.79      170.46      5.17 o
  -2  -2   3      605.22      626.96     17.93 o
  -1  -2   3      622.04      612.38     17.30 o
   0  -2   3       57.14       54.25      2.23 o
   1  -2   3      367.20      390.75     11.32 o
   2  -2   3      471.83      489.46     13.58 o
   3  -2   3       60.51       60.16      2.45 o
   4  -2   3       24.49       25.54      0.92 o
   5  -2   3       82.11       88.52      4.09 o
   6  -2   3       13.22       14.39      1.98 o
   7  -2   3        1.38        1.85      1.41 o
  -5  -1   3       29.26       29.61      0.85 o
  -4  -1   3        0.50        0.33      0.15 o
  -3  -1   3      277.44      273.49      6.80 o
  -2  -1   3       20.80       21.56      0.78 o
  -1  -1   3      450.16      439.58     11.23 o
   0  -1   3      182.39      181.08      4.78 o
   1  -1   3       90.58       84.32      2.12 o
   2  -1   3     1160.54     1160.23     35.62 o
   3  -1   3      103.34      108.67      4.07 o
   4  -1   3       45.61       46.41      1.21 o
   5  -1   3       10.85       10.98      0.69 o
   6  -1   3       32.46       31.65      1.04 o
   7  -1   3        2.99        4.23      1.41 o
   8  -1   3        4.29        4.38      2.74 o
  -4   0   3      141.85      128.32      2.68 o
  -3   0   3       33.27       32.22      0.78 o
  -2   0   3       31.36       34.12      1.15 o
  -1   0   3     1370.69     1313.62     39.61 o
   0   0   3      669.24      628.56     16.63 o
   1   0   3      921.83      948.74     27.19 o
   2   0   3     1369.35     1443.67     31.81 o
   3   0   3       69.86       71.65      1.46 o
   4   0   3      156.67      156.90      3.94 o
   5   0   3       50.02       53.84      1.38 o
   6   0   3       48.29       47.98      1.65 o
   7   0   3        0.37        1.22      1.00 o
   8   0   3        5.53        7.86      1.89 o
  -3   1   3       46.52       41.29      0.60 o
  -2   1   3      284.85      272.30      6.47 o
  -1   1   3       41.92       41.76      1.26 o
   0   1   3      258.16      213.76      4.96 o
   1   1   3     4694.80     4390.21    115.32 o
   2   1   3      477.40      492.23     16.82 o
   3   1   3       86.25       88.31      1.55 o
   4   1   3       24.57       22.86      0.66 o
   5   1   3       68.05       65.19      1.06 o
   6   1   3        7.65        9.13      0.39 o
   7   1   3        1.61        2.08      1.04 o
   8   1   3        5.88        7.23      1.82 o
  -4   2   3        0.55        0.46      0.07 o
  -3   2   3        8.03        5.70      0.41 o
  -2   2   3       38.94       46.88      1.21 o
  -1   2   3      334.06      325.96     17.94 o
   0   2   3     1728.73     1642.30    145.52 o
   1   2   3      400.49      398.33     10.22 o
   2   2   3      217.21      221.15      5.46 o
   3   2   3       45.67       54.17      1.20 o
   4   2   3      244.11      252.32     14.57 o
   5   2   3       58.35       55.93      1.09 o
   6   2   3       19.67       18.48      0.63 o
   7   2   3       18.03       17.29      0.65 o
   8   2   3        4.60        4.97      2.45 o
  -5   3   3        1.64        1.15      1.71 o
  -4   3   3       30.00       28.42      2.26 o
  -3   3   3       23.37       23.65      0.77 o
  -2   3   3       98.36       91.72      2.13 o
  -1   3   3      135.15      146.22      2.78 o
   0   3   3      192.21      187.22      3.39 o
   1   3   3      373.02      369.20     10.06 o
   2   3   3      195.68      176.77      4.66 o
   3   3   3       44.92       46.01      2.04 o
   4   3   3      288.08      322.03      9.93 o
   5   3   3       93.15       94.86      2.69 o
   6   3   3       23.63       21.97      0.74 o
   7   3   3       14.79       15.91      0.62 o
   8   3   3       11.57       13.80      2.00 o
  -6   4   3        5.60        6.79      1.89 o
  -5   4   3        4.35        3.41      0.54 o
  -4   4   3        6.36        6.84      0.63 o
  -3   4   3       67.93       77.90      2.32 o
  -2   4   3       30.90       33.16      1.32 o
  -1   4   3       24.45       20.90      0.83 o
   0   4   3      216.81      203.15      6.75 o
   1   4   3       70.17       70.52      3.16 o
   2   4   3       46.43       48.31      2.64 o
   3   4   3      159.37      168.55      5.81 o
   4   4   3       55.30       56.88      2.12 o
   5   4   3       28.99       28.17      1.41 o
   6   4   3       22.26       24.35      1.30 o
   7   4   3        5.78        4.47      1.41 o
   8   4   3        8.04        8.87      1.74 o
  -6   5   3        1.29        1.34      1.48 o
  -5   5   3        1.48        2.23      1.45 o
  -4   5   3        1.42        2.34      0.52 o
  -3   5   3        4.57        4.68      0.91 o
  -2   5   3       46.89       49.05      1.75 o
  -1   5   3       27.00       24.92      1.10 o
   0   5   3      107.29       92.71     12.84 o
   1   5   3       18.57       16.07      1.30 o
   2   5   3        7.85        6.57      0.96 o
   3   5   3      169.77      179.56      5.84 o
   4   5   3       15.94       16.21      1.89 o
   5   5   3       14.58       16.03      1.26 o
   6   5   3        6.30        6.71      0.93 o
   7   5   3        1.82        1.13      1.02 o
  -5   6   3        0.24       -0.07      1.26 o
  -4   6   3        1.11        1.48      0.93 o
  -3   6   3        5.76        5.29      1.45 o
  -2   6   3        6.66        5.58      0.87 o
  -1   6   3       82.30       87.23      2.74 o
   0   6   3       28.54       32.65      1.47 o
   1   6   3        0.63        0.96      0.67 o
   2   6   3        6.90        8.87      1.97 o
   3   6   3      102.82      123.51      6.28 o
   4   6   3       89.97       93.23      4.01 o
   5   6   3       12.68       15.51      1.56 o
   6   6   3       37.51       41.30      2.38 o
   7   6   3        1.56        2.30      0.78 o
   8   6   3        3.28        2.19      1.22 o
  -4   7   3        1.29        0.96      0.55 o
  -3   7   3        0.41        1.03      0.97 o
  -2   7   3        0.17        0.33      0.61 o
  -1   7   3        1.57        1.87      0.69 o
   0   7   3        0.31        0.76      0.52 o
   1   7   3        5.07        4.97      1.30 o
   2   7   3        3.25        5.53      2.11 o
   3   7   3       18.77       24.97      3.26 o
   4   7   3        8.32        7.01      1.45 o
   5   7   3       45.06       53.70      3.27 o
   6   7   3        5.69        8.46      1.48 o
   7   7   3        0.39       -0.30      0.56 o
  -3   8   3        1.25        2.42      1.21 o
  -2   8   3        0.96        0.51      0.61 o
  -1   8   3        1.30        1.26      1.35 o
   0   8   3        0.92        0.51      0.83 o
   1   8   3        1.24        0.00      0.63 o
   2   8   3        5.09        0.00      1.37 o
   3   8   3        2.78        0.00      2.19 o
   4   8   3        2.34        0.00      1.26 o
   5   8   3       14.94       20.33      2.49 o
   6   8   3        1.47        0.89      1.34 o
   7   8   3        0.99        1.30      0.89 o
  -1   9   3        0.82        2.51      1.14 o
   0   9   3        0.68        0.29      0.65 o
   1   9   3        2.23        0.10      0.55 o
   2   9   3        0.86        0.00      1.52 o
   3   9   3        1.70        0.00      2.04 o
   4   9   3        0.28        0.00      1.85 o
   5   9   3        1.35        0.00      1.26 o
  -3  -8   4        1.30        0.04      1.45 o
  -2  -8   4        0.87        0.07      0.89 o
  -1  -8   4        0.72        0.00      1.08 o
   0  -8   4        0.11        0.00      0.74 o
  -5  -7   4        7.26        0.00      1.71 o
  -4  -7   4        1.75        0.04      0.63 o
  -3  -7   4        0.07        0.00      0.63 o
  -2  -7   4        5.65       -0.07      0.70 o
  -1  -7   4        3.71        0.00      1.41 o
   0  -7   4        0.35        0.04      0.74 o
   1  -7   4        1.33        0.00      0.82 o
   2  -7   4        2.31        0.04      2.19 o
   3  -7   4        1.15        0.00      1.04 o
  -6  -6   4        3.75        0.04      1.15 o
  -5  -6   4        6.45        6.90      2.41 o
  -4  -6   4        3.69        5.42      1.82 o
  -3  -6   4        4.43        4.97      1.15 o
  -2  -6   4        7.84       10.13      1.74 o
  -1  -6   4       10.21        9.39      1.74 o
   0  -6   4       46.78       55.23      3.49 o
   1  -6   4        9.26       10.87      1.71 o
   2  -6   4        1.60        2.52      1.71 o
   3  -6   4        7.98       10.72      1.67 o
   4  -6   4        5.39        0.00      1.11 o
  -7  -5   4        2.15        2.37      1.26 o
  -6  -5   4        2.21        1.93      1.30 o
  -5  -5   4       19.66       19.40      1.82 o
  -4  -5   4        4.01        4.56      1.11 o
  -3  -5   4       16.02       15.73      1.71 o
  -2  -5   4       11.75       10.13      1.48 o
  -1  -5   4       20.85       21.63      2.00 o
   0  -5   4       87.39       88.32      4.09 o
   1  -5   4        9.45       11.69      1.60 o
   2  -5   4        0.25        0.11      0.48 o
   3  -5   4        0.83        0.15      0.70 o
   4  -5   4        4.50        5.34      1.74 o
   5  -5   4       12.08       13.21      1.56 o
  -6  -4   4       10.85       12.65      1.82 o
  -5  -4   4       53.71       51.15      3.34 o
  -4  -4   4        7.49        6.05      0.96 o
  -3  -4   4       54.25       50.97      2.34 o
  -2  -4   4       46.87       45.66      2.26 o
  -1  -4   4      145.36      132.25      4.76 o
   0  -4   4        2.16        2.30      1.19 o
   1  -4   4       81.01       87.03      4.72 o
   2  -4   4       16.08       15.03      1.48 o
   3  -4   4        0.04        0.48      0.52 o
   4  -4   4        7.75        9.53      1.08 o
   5  -4   4       25.08       23.41      2.52 o
  -6  -3   4       11.48       11.83      1.41 o
  -5  -3   4       52.03       49.93      2.00 o
  -4  -3   4       13.94       13.76      1.00 o
  -3  -3   4      111.07      110.24      3.57 o
  -2  -3   4       22.13       20.04      1.22 o
  -1  -3   4       26.50       27.02      1.45 o
   0  -3   4       29.85       25.87      1.41 o
   1  -3   4      146.02      135.46      4.32 o
   2  -3   4       28.13       29.47      1.52 o
   3  -3   4        9.03        8.94      0.96 o
   4  -3   4       37.27       44.72      2.78 o
   5  -3   4       13.44       14.58      1.11 o
   6  -3   4        7.30        8.49      0.85 o
  -6  -2   4       17.25       16.47      1.08 o
  -5  -2   4       42.43       41.38      1.48 o
  -4  -2   4        3.96        4.19      0.56 o
  -3  -2   4      302.43      301.39      9.33 o
  -2  -2   4       78.80       77.03      2.38 o
  -1  -2   4      352.24      359.81      9.92 o
   0  -2   4        4.05        3.15      0.56 o
   1  -2   4       76.14       89.78      3.38 o
   2  -2   4        3.41        5.27      0.59 o
   3  -2   4       77.78       76.71      3.19 o
   4  -2   4       52.28       56.43      2.60 o
   5  -2   4       25.84       27.79      1.30 o
   6  -2   4        4.05        3.09      0.70 o
   7  -2   4        6.99       11.61      2.34 o
  -5  -1   4       55.54       54.87      1.45 o
  -4  -1   4       97.48       98.39      2.64 o
  -3  -1   4      839.18      880.18     27.49 o
  -2  -1   4       47.43       50.58      1.60 o
  -1  -1   4      532.34      583.51     16.99 o
   0  -1   4       87.30       85.55      2.34 o
   1  -1   4      841.22      809.54     23.69 o
   2  -1   4       11.40       12.76      0.78 o
   3  -1   4      348.00      341.04      9.31 o
   4  -1   4        5.19        5.59      0.52 o
   5  -1   4       12.48       14.26      0.91 o
   6  -1   4       12.47       11.79      0.89 o
   7  -1   4       12.53       13.69      2.04 o
   8  -1   4        2.53        4.27      1.71 o
  -4   0   4       43.14       46.03      1.37 o
  -3   0   4      292.59      300.02      8.03 o
  -2   0   4        8.19        9.20      0.74 o
  -1   0   4       18.27       19.15      0.78 o
   0   0   4      365.53      363.03      9.25 o
   1   0   4      300.50      279.29      7.01 o
   2   0   4      272.57      297.59      7.67 o
   3   0   4      280.80      298.87      5.83 o
   4   0   4       95.33       99.23      2.50 o
   5   0   4        3.44        3.29      0.52 o
   6   0   4        6.00        6.18      0.32 o
   7   0   4       18.18       21.67      3.26 o
   8   0   4        4.22        0.04      0.63 o
  -4   1   4      100.21       93.03      1.47 o
  -3   1   4       87.08       85.30      1.71 o
  -2   1   4      180.74      170.87      4.02 o
  -1   1   4      261.53      246.04      6.36 o
   0   1   4      123.84      113.03      3.06 o
   1   1   4      641.52      633.18     17.33 o
   2   1   4      472.86      486.17     14.69 o
   3   1   4      963.72      983.32     20.89 o
   4   1   4      218.99      207.46      3.95 o
   5   1   4       20.99       19.06      0.60 o
   6   1   4       28.05       27.42      1.34 o
   7   1   4       17.57       15.83      1.60 o
   8   1   4        1.19       -0.04      0.93 o
  -4   2   4       56.98       54.19      1.05 o
  -3   2   4       50.12       50.50      2.02 o
  -2   2   4       31.53       33.63      1.12 o
  -1   2   4     1276.96     1331.75     29.64 o
   0   2   4      166.42      171.40      5.74 o
   1   2   4      683.42      669.31     18.76 o
   2   2   4      325.04      341.29      5.92 o
   3   2   4       84.92       83.35      1.39 o
   4   2   4        1.59        0.83      0.21 o
   5   2   4       88.20       84.80      1.50 o
   6   2   4       48.45       48.71      1.17 o
   7   2   4       16.21       16.59      0.67 o
   8   2   4        3.92        0.07      0.67 o
  -5   3   4        0.67        0.96      1.00 o
  -4   3   4       52.57       47.34      3.29 o
  -3   3   4       27.40       30.18      1.12 o
  -2   3   4      119.08      119.60      3.81 o
  -1   3   4      153.49      148.52      3.72 o
   0   3   4      205.54      211.96      4.78 o
   1   3   4       30.05       30.29      1.30 o
   2   3   4       66.73       62.87      1.97 o
   3   3   4       36.31       39.43      1.97 o
   4   3   4       44.05       50.28      1.44 o
   5   3   4       38.25       38.17      1.63 o
   6   3   4       20.69       21.05      0.76 o
   7   3   4        5.56        4.82      0.43 o
   8   3   4        9.02        9.13      1.74 o
  -5   4   4       10.45       10.05      1.52 o
  -4   4   4       21.07       23.18      1.26 o
  -3   4   4       41.59       43.72      1.67 o
  -2   4   4       24.45       25.82      1.45 o
  -1   4   4       33.42       34.00      1.28 o
   0   4   4      453.30      465.10     14.81 o
   1   4   4       51.75       51.03      1.97 o
   2   4   4      319.66      336.71      9.90 o
   3   4   4       48.26       59.30      2.19 o
   4   4   4       29.09       36.07      2.34 o
   5   4   4       18.11       16.73      1.67 o
   6   4   4       26.80       28.48      1.42 o
   7   4   4        1.63        2.15      0.53 o
  -5   5   4        5.44        6.34      3.00 o
  -4   5   4        5.85        4.77      0.97 o
  -3   5   4        9.55        9.90      0.82 o
  -2   5   4       58.01       65.14      2.32 o
  -1   5   4       10.51       10.93      0.75 o
   0   5   4        9.01        9.63      1.11 o
   1   5   4       18.70       20.67      1.41 o
   2   5   4       10.03       11.57      1.11 o
   3   5   4        6.67        7.23      1.00 o
   4   5   4       27.49       30.32      1.78 o
   5   5   4       31.68       33.21      1.86 o
   6   5   4        6.98        6.75      0.93 o
   7   5   4        2.28        2.77      0.62 o
   8   5   4        4.17        4.36      0.74 o
  -5   6   4        0.26        0.11      0.89 o
  -4   6   4        5.72        5.19      1.56 o
  -3   6   4        5.84        4.73      1.08 o
  -2   6   4       14.41       18.18      1.23 o
  -1   6   4       35.55       34.74      1.59 o
   0   6   4       12.58       12.43      1.15 o
   1   6   4       32.48       39.12      3.27 o
   2   6   4       13.86       14.21      1.56 o
   3   6   4       65.03       67.02      3.38 o
   4   6   4        3.02        4.49      1.74 o
   5   6   4        1.25        2.56      0.85 o
   6   6   4        2.38        2.34      0.89 o
   7   6   4       23.34       23.93      1.82 o
   8   6   4        2.44        2.41      0.82 o
  -4   7   4        0.33        0.11      0.38 o
  -3   7   4        1.83        2.54      0.88 o
  -2   7   4       17.83       24.59      2.10 o
  -1   7   4        9.14        7.29      0.98 o
   0   7   4        6.43        9.56      1.01 o
   1   7   4       11.56       14.13      1.71 o
   2   7   4       24.29       35.10      3.71 o
   3   7   4       13.87       24.67      3.23 o
   4   7   4       21.45       15.81      3.04 o
   5   7   4       20.36       23.37      2.23 o
   6   7   4       19.20       23.19      3.26 o
   7   7   4       11.00       11.54      2.45 o
  -3   8   4        0.62        1.84      1.03 o
  -2   8   4        0.64        1.44      1.04 o
  -1   8   4        2.61        3.78      0.98 o
   0   8   4        0.81        0.36      0.65 o
   1   8   4        8.59       10.65      1.85 o
   2   8   4        1.95        0.00      0.70 o
   3   8   4        6.05        0.00      2.56 o
   4   8   4        1.48        0.00      0.96 o
   5   8   4        9.19       12.35      2.00 o
   6   8   4        3.10        4.75      1.82 o
   7   8   4        2.57        2.82      1.11 o
  -1   9   4        0.49        0.78      0.79 o
   0   9   4        1.64        2.77      2.58 o
   1   9   4        1.61        0.49      0.72 o
   2   9   4        1.28        0.00      0.82 o
   3   9   4        0.38        0.00      1.74 o
   4   9   4        0.60        0.00      1.74 o
   5   9   4        0.52        0.00      1.11 o
   2  10   4        1.10        0.00      0.96 o
   3  10   4        0.37        0.00      0.93 o
  -4  -7   5        2.41       -0.04      0.67 o
  -3  -7   5        9.36       10.94      2.11 o
  -2  -7   5        1.89        0.00      0.74 o
  -1  -7   5        1.22        0.00      1.26 o
   0  -7   5        1.19        0.00      1.93 o
   1  -7   5        0.72       -0.04      0.89 o
   2  -7   5        0.03       -0.04      0.82 o
  -6  -6   5        1.71        0.00      0.41 o
  -5  -6   5        0.18        0.00      0.45 o
  -4  -6   5        9.20       10.31      1.85 o
  -3  -6   5       11.67       12.54      1.97 o
  -2  -6   5       16.73       18.92      2.26 o
   0  -6   5        3.86        5.27      2.34 o
   1  -6   5        4.51        0.00      2.30 o
   2  -6   5        5.56        0.04      0.96 o
   3  -6   5        3.70        0.04      1.08 o
   4  -6   5        0.05        0.00      0.63 o
  -6  -5   5        3.24        3.34      1.00 o
  -5  -5   5       13.25       12.17      1.56 o
  -4  -5   5       11.97       14.69      1.63 o
  -3  -5   5        7.41        8.42      1.34 o
  -2  -5   5       18.70       18.36      1.86 o
  -1  -5   5      165.56      166.70      6.69 o
   0  -5   5       64.31       68.13      3.82 o
   1  -5   5       16.51       15.54      1.74 o
   2  -5   5       12.57       11.83      2.49 o
   3  -5   5        2.29        2.26      0.96 o
   4  -5   5        2.34        3.41      1.11 o
   5  -5   5        0.27        0.04      0.78 o
  -6  -4   5        0.75        0.89      0.93 o
  -5  -4   5       10.83       13.50      1.34 o
  -4  -4   5        8.42        7.86      1.11 o
  -3  -4   5       11.04       10.54      1.26 o
  -2  -4   5       71.13       69.07      4.34 o
  -1  -4   5       49.16       50.67      2.67 o
   0  -4   5      136.53      136.96      5.28 o
   1  -4   5       67.30       64.28      3.08 o
   2  -4   5       37.36       37.33      2.26 o
   3  -4   5        8.40       10.83      2.04 o
   4  -4   5        1.31        1.85      1.37 o
   5  -4   5       10.46       12.95      2.15 o
   6  -4   5        1.42        1.15      0.70 o
  -6  -3   5        2.77        3.15      1.08 o
  -5  -3   5        5.72        8.64      0.93 o
  -4  -3   5       30.74       29.91      2.37 o
  -3  -3   5       15.33       13.88      1.19 o
  -2  -3   5      103.23      100.00      3.60 o
  -1  -3   5      285.78      291.41     10.59 o
   0  -3   5       23.51       22.90      1.52 o
   1  -3   5       49.67       48.04      2.23 o
   2  -3   5       79.86       81.31      4.16 o
   3  -3   5       48.41       50.63      2.30 o
   4  -3   5       14.50       14.51      1.26 o
   5  -3   5       12.49       14.50      1.30 o
   6  -3   5       17.26       19.07      2.08 o
  -6  -2   5       23.02       19.63      1.45 o
  -5  -2   5        0.46        0.04      0.48 o
  -4  -2   5       29.55       26.61      1.34 o
  -3  -2   5        6.94        7.27      1.19 o
  -2  -2   5      121.68      127.32      4.72 o
  -1  -2   5      140.04      141.69      5.06 o
   0  -2   5       28.56       28.99      1.37 o
   1  -2   5       29.98       32.18      1.52 o
   2  -2   5      199.56      200.47      6.07 o
   3  -2   5       18.35       16.99      1.15 o
   4  -2   5       32.03       35.44      1.71 o
   5  -2   5       23.62       25.56      1.41 o
   6  -2   5       10.75        9.53      0.93 o
  -6  -1   5        3.26        3.15      0.26 o
  -5  -1   5       16.17       16.51      0.78 o
  -4  -1   5      138.17      126.70      3.61 o
  -3  -1   5        2.65        3.52      0.48 o
  -2  -1   5       81.42       79.22      2.45 o
  -1  -1   5      353.64      365.18     10.22 o
   0  -1   5       26.98       25.43      1.19 o
   1  -1   5      809.77      846.89     27.03 o
   2  -1   5       88.29       84.18      2.53 o
   3  -1   5        1.01        2.63      0.52 o
   4  -1   5       11.50       13.36      0.93 o
   5  -1   5       28.50       31.35      1.44 o
   6  -1   5        1.95        2.43      0.63 o
   7  -1   5        4.39        0.30      1.30 o
  -5   0   5      103.00      105.02      2.86 o
  -4   0   5       71.32       64.65      1.78 o
  -3   0   5       81.63       79.65      2.23 o
  -2   0   5      371.85      389.37     11.26 o
  -1   0   5      631.69      659.50     18.94 o
   0   0   5      329.89      340.86      9.63 o
   1   0   5      554.82      552.48     15.57 o
   2   0   5      317.25      332.29      9.76 o
   3   0   5       63.40       68.28      1.73 o
   4   0   5       11.98       11.87      0.61 o
   5   0   5      156.97      163.35      5.48 o
   6   0   5        0.29        0.29      0.36 o
   7   0   5        2.81        0.11      0.59 o
   8   0   5        2.59       -0.04      0.96 o
  -5   1   5       12.97       11.98      0.37 o
  -4   1   5       44.47       44.39      0.96 o
  -3   1   5       25.70       25.27      0.93 o
  -2   1   5       93.72       83.08      2.23 o
  -1   1   5       48.56       48.58      1.93 o
   0   1   5       58.03       48.57      1.49 o
   1   1   5       62.21       60.50      1.86 o
   2   1   5       44.43       42.22      1.41 o
   3   1   5      344.82      346.33     20.14 o
   4   1   5      198.60      198.16      4.16 o
   5   1   5        8.03        8.37      0.54 o
   6   1   5       12.63       14.45      0.69 o
   7   1   5        3.37        2.27      0.28 o
   8   1   5        2.25       -0.04      0.63 o
  -4   2   5       29.16       31.88      0.77 o
  -3   2   5       26.04       24.04      0.85 o
  -2   2   5       12.37        9.25      0.96 o
  -1   2   5        1.03        0.59      0.30 o
   0   2   5       83.05       90.61      2.53 o
   1   2   5      628.98      624.63     17.80 o
   2   2   5      311.73      293.64     19.10 o
   3   2   5       58.82       69.04      1.47 o
   4   2   5      179.54      178.27      2.98 o
   5   2   5       17.44       16.37      0.64 o
   6   2   5      113.99      120.52      2.87 o
   7   2   5        3.01        2.60      0.48 o
   8   2   5        1.87       -0.07      0.63 o
  -5   3   5        7.15        7.39      0.83 o
  -4   3   5       11.44       10.70      1.48 o
  -3   3   5       15.79       15.71      1.29 o
  -2   3   5       68.17       66.33      1.91 o
  -1   3   5       25.21       23.02      0.72 o
   0   3   5      523.26      563.44     14.53 o
   1   3   5      730.29      764.15     28.19 o
   2   3   5        7.46       12.09      0.89 o
   3   3   5      132.41      138.47      4.13 o
   4   3   5       38.41       40.50      1.10 o
   5   3   5       45.23       39.19      1.18 o
   6   3   5       22.50       23.46      1.12 o
   7   3   5       12.89       12.64      0.87 o
  -5   4   5        4.97        5.23      1.34 o
  -4   4   5        1.69        1.25      0.55 o
  -3   4   5       24.65       22.30      0.99 o
  -2   4   5        3.18        1.63      0.46 o
  -1   4   5       40.10       40.85      1.39 o
   0   4   5      432.62      468.47      9.77 o
   1   4   5      177.85      178.14      5.36 o
   2   4   5        7.77        4.56      0.74 o
   3   4   5       41.99       45.07      2.64 o
   4   4   5      107.32      117.29      3.90 o
   5   4   5       13.69       12.82      0.79 o
   6   4   5       24.67       25.57      0.90 o
   7   4   5       19.72       19.86      1.08 o
  -5   5   5        0.50        0.85      1.04 o
  -4   5   5        3.78        6.43      0.80 o
  -3   5   5       11.19       12.16      0.89 o
  -2   5   5        1.94        1.40      0.47 o
  -1   5   5       16.54       19.10      1.10 o
   0   5   5      155.29      153.44      3.50 o
   1   5   5      105.08      113.59      5.13 o
   2   5   5        4.71        5.27      0.93 o
   3   5   5       83.80       81.36      3.19 o
   4   5   5       66.09       69.74      2.93 o
   5   5   5        3.68        4.82      1.48 o
   6   5   5        8.12        9.56      0.84 o
   7   5   5        9.26        9.55      1.34 o
   8   5   5        2.45        1.83      0.61 o
  -5   6   5        0.05       -0.15      0.93 o
  -4   6   5        1.67        2.23      0.82 o
  -3   6   5        2.12        1.48      0.63 o
  -2   6   5        7.93        8.68      1.04 o
  -1   6   5       40.20       45.97      2.08 o
   0   6   5       82.04       80.85      2.81 o
   1   6   5       40.20       37.30      2.26 o
   2   6   5       62.18       59.45      3.01 o
   3   6   5      125.01      132.47      5.35 o
   4   6   5        3.07        2.86      0.93 o
   5   6   5        1.77        3.15      0.96 o
   6   6   5        0.07        0.00      0.56 o
   7   6   5        2.48        0.63      0.65 o
   8   6   5        6.61        6.72      4.38 o
  -4   7   5        0.99        1.36      1.13 o
  -3   7   5        2.08        2.43      1.03 o
  -2   7   5        0.12        0.43      0.52 o
  -1   7   5        0.17        0.42      0.69 o
   0   7   5        0.60        0.66      0.60 o
   1   7   5        5.84        8.83      1.45 o
   2   7   5       18.76       30.46      3.75 o
   3   7   5       48.25       57.38      5.01 o
   4   7   5        5.49        4.60      2.11 o
   5   7   5        8.07        7.86      1.48 o
   6   7   5        1.68       -0.07      0.89 o
   7   7   5        4.42       -0.11      1.00 o
  -3   8   5        0.67        1.74      2.23 o
  -2   8   5        0.21        1.65      0.77 o
  -1   8   5        3.99        7.02      1.35 o
   0   8   5        1.57        0.96      0.72 o
   1   8   5        0.82        0.48      0.48 o
   2   8   5        0.83        0.04      0.37 o
   3   8   5        5.97        0.26      2.74 o
   4   8   5        6.41        0.11      1.30 o
   5   8   5        3.48       -0.22      1.30 o
   6   8   5        0.80        0.07      0.82 o
   7   8   5        1.54        1.45      1.08 o
  -1   9   5        0.25        0.08      0.83 o
   0   9   5        1.30        1.46      1.34 o
   1   9   5        0.39       -0.16      0.62 o
   2   9   5        1.87        0.00      0.93 o
   3   9   5        0.75        0.00      1.08 o
   4   9   5        1.57        0.00      1.08 o
   5   9   5        0.75        0.00      1.26 o
   6   9   5        0.61        0.70      1.56 o
   2  10   5        0.05        0.77      0.85 o
   3  10   5        0.01        0.00      0.70 o
  -3  -7   6        3.67        0.04      0.89 o
  -2  -7   6        3.39       -0.04      1.67 o
  -1  -7   6        1.71        0.00      0.85 o
   0  -7   6        0.05        0.00      0.85 o
   1  -7   6        1.71        0.00      1.15 o
  -5  -6   6        7.17        0.00      2.63 o
  -4  -6   6        0.14        0.00      1.34 o
  -3  -6   6       11.29       17.73      2.37 o
  -2  -6   6        3.01        3.45      1.71 o
  -1  -6   6        3.52        4.01      1.30 o
   0  -6   6        2.11        2.82      1.30 o
   1  -6   6        2.27        3.41      1.45 o
   2  -6   6        3.48        5.82      2.23 o
   3  -6   6        4.04        0.00      1.26 o
  -6  -5   6        5.43        5.86      1.37 o
  -5  -5   6       11.97       13.47      1.71 o
  -4  -5   6        4.02        4.27      1.26 o
  -3  -5   6        0.50        0.70      0.82 o
  -2  -5   6        1.78        1.63      1.00 o
  -1  -5   6       18.80       20.74      2.15 o
   0  -5   6       32.82       34.14      2.71 o
   1  -5   6        8.59        9.05      1.60 o
   2  -5   6        7.70        8.83      1.60 o
   3  -5   6        0.20        0.04      0.93 o
   4  -5   6       15.09       17.51      2.04 o
  -6  -4   6        3.61        3.67      0.93 o
  -5  -4   6        8.77        8.64      1.30 o
  -4  -4   6        5.27        4.56      1.04 o
  -3  -4   6        4.14        4.38      1.08 o
  -2  -4   6       30.29       32.02      2.19 o
  -1  -4   6       39.19       38.60      3.60 o
   0  -4   6      195.74      198.83      7.48 o
   1  -4   6        0.15        0.22      1.04 o
   2  -4   6        4.64        4.82      1.85 o
   3  -4   6        4.06        3.60      1.08 o
   4  -4   6        8.73       11.31      1.48 o
   5  -4   6        5.17        5.60      1.22 o
  -6  -3   6       13.66       14.36      1.82 o
  -5  -3   6        7.26        5.38      1.41 o
  -4  -3   6       14.66       12.43      1.26 o
  -3  -3   6        7.39       10.20      1.71 o
  -2  -3   6        0.36        0.70      0.59 o
  -1  -3   6       64.18       67.80      3.01 o
   0  -3   6       56.58       54.73      2.71 o
   1  -3   6      104.82       99.88      3.94 o
   2  -3   6       14.27       14.47      1.41 o
   3  -3   6        7.05        7.20      1.74 o
   4  -3   6       11.32       13.54      1.37 o
   5  -3   6        0.73        0.82      0.67 o
   6  -3   6        8.26        7.31      1.71 o
  -6  -2   6       30.78       27.16      1.45 o
  -5  -2   6       35.40       33.47      2.34 o
  -4  -2   6       60.51       57.47      3.12 o
  -3  -2   6       52.02       46.74      2.04 o
  -2  -2   6       23.41       28.76      1.56 o
  -1  -2   6       78.72       82.54      3.01 o
   0  -2   6       26.59       28.09      1.60 o
   1  -2   6      281.79      272.68      8.50 o
   2  -2   6       41.67       44.65      2.04 o
   3  -2   6       28.02       29.54      2.45 o
   4  -2   6       51.70       52.60      2.34 o
   5  -2   6       20.97       23.34      2.19 o
   6  -2   6        7.28        9.64      1.04 o
  -6  -1   6       15.50       13.21      1.00 o
  -5  -1   6        2.79        2.63      0.78 o
  -4  -1   6       66.26       61.75      2.23 o
  -3  -1   6       71.40       69.78      2.45 o
  -2  -1   6       12.10       14.91      1.04 o
  -1  -1   6      211.75      217.77      6.45 o
   0  -1   6       21.21       18.15      1.63 o
   1  -1   6      160.54      160.62      5.73 o
   2  -1   6       52.37       57.74      2.90 o
   3  -1   6      135.34      127.39      4.02 o
   4  -1   6       59.76       59.00      2.34 o
   5  -1   6        9.98        9.13      0.96 o
   6  -1   6       15.82       17.73      1.82 o
   7  -1   6        7.97        0.04      0.82 o
  -5   0   6        0.19        0.19      0.30 o
  -4   0   6       76.41       74.68      2.30 o
  -3   0   6      228.50      220.46      6.26 o
  -2   0   6       38.35       41.06      2.12 o
  -1   0   6      355.71      382.24     11.78 o
   0   0   6      104.28       95.28      2.86 o
   1   0   6       31.83       35.86      1.56 o
   2   0   6       48.78       51.43      1.89 o
   3   0   6      265.21      275.32      8.95 o
   4   0   6       51.94       50.90      1.93 o
   5   0   6       54.93       56.63      2.25 o
   6   0   6        9.78       11.05      0.74 o
   7   0   6       21.00       22.47      0.92 o
   8   0   6        1.67       -0.19      1.26 o
  -5   1   6       20.65       20.76      0.57 o
  -4   1   6       90.62       88.40      2.49 o
  -3   1   6      150.65      152.64      4.87 o
  -2   1   6       30.47       30.84      1.67 o
  -1   1   6      490.90      476.06     14.64 o
   0   1   6        8.80        8.53      0.70 o
   1   1   6       65.45       61.16      2.01 o
   2   1   6      398.82      398.61     11.35 o
   3   1   6      753.77      777.27     25.46 o
   4   1   6       17.42       18.00      1.13 o
   5   1   6       87.70       90.98      5.14 o
   6   1   6       43.36       47.41      1.27 o
   7   1   6        8.29        7.86      0.58 o
   8   1   6        0.53       -0.04      0.56 o
  -5   2   6       55.96       52.62      1.18 o
  -4   2   6       50.00       52.92      1.54 o
  -3   2   6       10.18        9.34      0.54 o
  -2   2   6        2.63        2.60      0.67 o
  -1   2   6      132.81      121.32      4.06 o
   0   2   6       39.61       41.62      1.49 o
   1   2   6        9.45        7.98      0.74 o
   2   2   6      151.08      137.23      3.91 o
   3   2   6      106.31      111.31      2.41 o
   4   2   6        2.54        3.30      0.59 o
   5   2   6       15.13       14.15      0.87 o
   6   2   6       63.14       64.56      1.50 o
   7   2   6       13.99       13.71      0.63 o
   8   2   6        1.14       -0.11      1.08 o
  -5   3   6       17.24       16.90      0.96 o
  -4   3   6       20.74       18.90      1.89 o
  -3   3   6        0.16        0.28      0.28 o
  -2   3   6        3.47        3.90      0.34 o
  -1   3   6       26.54       26.46      0.69 o
   0   3   6       12.53       10.53      0.40 o
   1   3   6       47.88       47.79      3.23 o
   2   3   6       16.94       21.79      0.56 o
   3   3   6       84.20       84.84      2.21 o
   4   3   6       19.54       15.65      0.65 o
   5   3   6       88.14       86.81      1.87 o
   6   3   6       14.63       13.43      0.65 o
   7   3   6       10.18        8.93      0.68 o
  -4   4   6        3.81        1.67      0.91 o
  -3   4   6        6.43        4.81      0.49 o
  -2   4   6        1.13        1.77      0.51 o
  -1   4   6       80.63       85.52      2.53 o
   0   4   6       64.51       69.39      2.04 o
   1   4   6      114.83      117.75      2.47 o
   2   4   6       23.57       24.16      1.45 o
   3   4   6        7.92        8.57      0.96 o
   4   4   6        4.58        4.28      0.44 o
   5   4   6       75.34       79.56      2.78 o
   6   4   6        9.96       11.25      0.73 o
   7   4   6        6.72        6.39      0.62 o
   8   4   6        5.16        2.99      1.98 o
  -5   5   6        1.78        2.52      1.59 o
  -4   5   6        4.19        4.01      0.65 o
  -3   5   6        7.86        8.85      1.08 o
  -2   5   6        5.31        6.46      0.80 o
  -1   5   6        4.34        5.01      0.60 o
   0   5   6       18.40       16.71      1.09 o
   1   5   6       40.66       41.44      1.48 o
   2   5   6        9.89        9.05      1.11 o
   3   5   6        0.04        0.67      0.59 o
   4   5   6       19.80       23.75      2.60 o
   5   5   6       48.67       54.38      2.67 o
   6   5   6        5.76        5.81      0.72 o
   7   5   6        8.36        9.35      0.79 o
   8   5   6        1.84        1.75      0.51 o
  -4   6   6        4.51        7.34      1.22 o
  -3   6   6       11.37       16.49      1.26 o
  -2   6   6        8.96       12.03      1.54 o
  -1   6   6       26.12       26.45      1.57 o
   0   6   6      101.24      108.13      2.99 o
   1   6   6       36.20       41.11      1.94 o
   2   6   6       90.33       90.34      4.12 o
   3   6   6       23.82       25.19      2.00 o
   4   6   6        7.14        8.64      1.34 o
   5   6   6       12.18       14.21      2.41 o
   6   6   6        5.12        7.90      1.30 o
   7   6   6        7.70        8.96      1.00 o
   8   6   6        0.12        0.18      0.43 o
  -3   7   6        7.67       14.11      2.14 o
  -2   7   6        3.17        3.61      0.87 o
  -1   7   6        1.61        1.61      0.75 o
   0   7   6        6.58        7.30      1.11 o
   1   7   6       26.51       32.14      1.86 o
   2   7   6       11.71       11.50      2.82 o
   3   7   6        0.32       -1.52      1.52 o
   4   7   6        6.43        3.86      2.11 o
   5   7   6       11.50       13.28      1.82 o
   6   7   6        3.15       -0.26      1.15 o
   7   7   6        3.02        0.07      0.59 o
  -2   8   6        0.32        1.76      1.13 o
  -1   8   6        0.22       -0.80      0.87 o
   0   8   6        3.08        1.36      1.26 o
   1   8   6        1.00        0.56      0.51 o
   2   8   6        1.37        0.04      0.59 o
   3   8   6        2.55        0.04      1.22 o
   4   8   6        1.27       -0.11      0.89 o
   5   8   6        3.08       -0.26      1.08 o
   6   8   6        2.40        0.00      0.82 o
   7   8   6        1.66       -0.04      0.59 o
  -1   9   6        0.05        2.70      1.34 o
   0   9   6        1.54        1.46      1.34 o
   1   9   6        0.20        0.09      0.45 o
   2   9   6        1.13        0.35      0.61 o
   3   9   6        0.21       -0.19      0.67 o
   4   9   6        0.04       -0.30      0.85 o
   5   9   6        2.80        0.19      1.45 o
   6   9   6        0.60        0.22      1.52 o
   2  10   6        0.60        0.52      0.79 o
   3  10   6        1.42        0.00      0.96 o
  -2  -7   7        0.22        0.00      0.70 o
  -1  -7   7        1.45        0.04      1.41 o
  -4  -6   7       16.12       18.10      2.56 o
  -3  -6   7       11.41        0.04      3.56 o
  -2  -6   7        8.00        6.75      1.97 o
  -1  -6   7       13.16       16.99      2.45 o
   0  -6   7       11.92       15.80      2.45 o
   1  -6   7        1.25        3.04      1.37 o
   2  -6   7        0.23        0.30      0.82 o
  -5  -5   7        0.74        0.00      1.48 o
  -4  -5   7       10.74       13.47      1.89 o
  -3  -5   7       12.00       13.65      3.04 o
  -2  -5   7        8.52        8.49      1.67 o
  -1  -5   7       18.79       27.68      3.86 o
   0  -5   7       24.52       28.09      3.86 o
   1  -5   7        2.15        1.45      2.00 o
   2  -5   7        6.96        9.31      1.56 o
   3  -5   7        3.51        0.04      1.26 o
   4  -5   7        1.32       -0.04      0.96 o
  -6  -4   7        5.96        7.38      1.34 o
  -5  -4   7        1.72        1.19      1.34 o
  -4  -4   7       13.38       12.72      2.56 o
  -3  -4   7        7.56        6.53      2.19 o
  -2  -4   7        6.00        6.94      1.41 o
  -1  -4   7        0.29        0.85      0.85 o
   0  -4   7       27.61       27.35      2.26 o
   1  -4   7       24.89       23.41      2.11 o
   2  -4   7       24.64       26.86      2.26 o
   3  -4   7       13.04       14.62      1.89 o
   4  -4   7        0.79        0.04      1.04 o
   5  -4   7        0.27        0.00      0.70 o
  -6  -3   7        9.64        9.98      1.85 o
  -5  -3   7        8.96        8.61      1.15 o
  -4  -3   7       40.23       37.63      2.23 o
  -3  -3   7        3.17        2.30      0.85 o
  -2  -3   7       54.72       53.23      2.75 o
  -1  -3   7       60.91       60.03      3.01 o
   0  -3   7       39.41       39.12      3.82 o
   1  -3   7       46.04       45.58      3.64 o
   2  -3   7       44.91       43.80      2.52 o
   3  -3   7        2.28        2.97      0.96 o
   4  -3   7       10.01        9.87      1.34 o
   5  -3   7        3.70        3.75      1.00 o
   6  -3   7        3.12        3.30      1.00 o
  -6  -2   7        7.23        6.57      0.89 o
  -5  -2   7       10.24       11.13      1.11 o
  -4  -2   7        4.79        5.27      0.93 o
  -3  -2   7       21.50       20.63      1.45 o
  -2  -2   7      151.99      138.52      4.91 o
  -1  -2   7      155.00      150.45      5.32 o
   0  -2   7       30.84       26.13      1.86 o
   1  -2   7       91.54       92.99      4.98 o
   2  -2   7       64.58       65.02      2.90 o
   3  -2   7        2.43        1.19      0.74 o
   4  -2   7        4.82        6.31      0.96 o
   5  -2   7       13.93       15.36      1.52 o
   6  -2   7        1.82        2.15      0.78 o
  -5  -1   7       24.85       25.68      1.34 o
  -4  -1   7       21.63       22.89      1.97 o
  -3  -1   7       17.24       17.55      1.22 o
  -2  -1   7      183.61      185.18      5.92 o
  -1  -1   7      119.97      116.74      3.94 o
   0  -1   7      109.43      105.20      3.61 o
   1  -1   7       51.45       55.77      3.34 o
   2  -1   7       18.72       18.29      2.04 o
   3  -1   7       13.59       13.88      1.22 o
   4  -1   7       25.11       25.42      1.52 o
   5  -1   7       26.11       31.58      1.82 o
   6  -1   7        4.24        5.34      0.89 o
  -5   0   7       17.40       17.66      1.41 o
  -4   0   7        9.78        9.94      0.85 o
  -3   0   7       64.10       62.83      2.34 o
  -2   0   7       64.82       62.43      2.34 o
  -1   0   7       13.31       12.58      1.00 o
   0   0   7       41.43       41.62      1.82 o
   1   0   7        1.91        1.85      0.67 o
   2   0   7       56.34       63.02      2.41 o
   3   0   7       34.75       37.26      2.56 o
   4   0   7        8.40       11.28      1.60 o
   5   0   7       22.73       23.86      2.15 o
   6   0   7        1.63        2.12      0.54 o
   7   0   7        2.54        1.24      1.24 o
  -5   1   7        2.42        1.98      0.29 o
  -4   1   7        8.04        8.35      0.70 o
  -3   1   7        7.11        7.01      0.74 o
  -2   1   7      146.93      147.21      4.54 o
  -1   1   7       94.73       90.16      2.97 o
   0   1   7       10.08       10.83      0.96 o
   1   1   7      361.98      357.88     11.44 o
   2   1   7       23.29       25.98      1.97 o
   3   1   7       16.60       13.21      1.11 o
   4   1   7       73.82       71.81      1.79 o
   5   1   7       47.60       56.00      1.99 o
   6   1   7        1.67        0.93      0.40 o
   7   1   7        2.35        2.10      0.41 o
   8   1   7        8.27       10.65      1.82 o
  -5   2   7       11.86       10.98      0.47 o
  -4   2   7       16.66       19.08      1.00 o
  -3   2   7       48.53       46.55      1.22 o
  -2   2   7      115.18      101.77      3.12 o
  -1   2   7      207.40      195.11      5.70 o
   0   2   7      193.99      190.87      5.48 o
   1   2   7      562.56      545.92     16.45 o
   2   2   7      128.34      133.72      4.13 o
   3   2   7       26.78       29.35      0.76 o
   4   2   7       87.67       87.03      1.91 o
   5   2   7      294.21      306.83      6.99 o
   6   2   7        8.92        8.72      0.66 o
   7   2   7        4.34        2.86      1.36 o
   8   2   7        3.38        0.00      0.74 o
  -4   3   7       21.36       20.86      2.52 o
  -3   3   7       34.71       33.63      2.88 o
  -2   3   7       18.37       16.56      0.91 o
  -1   3   7        2.63        2.86      0.43 o
   0   3   7      215.94      219.48      6.20 o
   1   3   7        8.23        8.39      0.78 o
   2   3   7       34.89       34.02      1.41 o
   3   3   7       12.65       11.43      0.43 o
   4   3   7      113.67      114.36      2.36 o
   5   3   7       27.87       29.16      1.01 o
   6   3   7        8.51        9.27      0.67 o
   7   3   7        6.17        5.21      1.63 o
   8   3   7        1.78        0.07      0.56 o
  -4   4   7        0.26       -0.06      0.26 o
  -3   4   7       41.04       38.90      1.86 o
  -2   4   7        5.14        5.48      0.58 o
  -1   4   7       26.55       25.83      1.15 o
   0   4   7       12.71       10.79      0.53 o
   1   4   7       34.93       36.62      0.96 o
   2   4   7       44.05       46.28      1.87 o
   3   4   7        8.00        7.86      0.35 o
   4   4   7       19.27       20.82      0.68 o
   5   4   7        3.16        4.92      0.57 o
   6   4   7       17.47       20.90      0.95 o
   7   4   7        0.58        0.46      0.31 o
   8   4   7        1.60        0.56      0.65 o
  -4   5   7        1.52        0.69      0.37 o
  -3   5   7        2.32        1.95      0.42 o
  -2   5   7        2.55        3.10      0.58 o
  -1   5   7       59.38       65.73      2.55 o
   0   5   7      196.62      214.69      7.50 o
   1   5   7       51.20       45.78      1.48 o
   2   5   7       12.78       14.58      1.41 o
   3   5   7       37.59       38.60      2.19 o
   4   5   7       21.85       22.63      2.67 o
   5   5   7        6.59        5.44      0.81 o
   6   5   7       10.02        9.64      0.73 o
   7   5   7        4.97        4.56      1.04 o
   8   5   7        1.04        0.87      0.58 o
  -4   6   7        0.02        0.37      0.49 o
  -3   6   7        1.50        1.06      1.09 o
  -2   6   7        2.87        3.64      0.85 o
  -1   6   7       14.84       17.41      1.27 o
   0   6   7       41.04       45.79      2.75 o
   1   6   7      149.84      151.72      3.82 o
   2   6   7       65.60       77.30      3.82 o
   3   6   7        9.87       12.17      1.60 o
   4   6   7        9.75       13.06      1.63 o
   5   6   7        5.85        5.04      1.89 o
   6   6   7       18.71       20.42      1.23 o
   7   6   7        9.23        9.97      0.86 o
   8   6   7        0.74        1.41      0.72 o
  -3   7   7        2.67        4.21      1.54 o
  -2   7   7        1.14        0.63      0.55 o
  -1   7   7        0.08        0.21      0.51 o
   0   7   7        0.02        0.15      0.43 o
   1   7   7        4.75        3.78      0.68 o
   2   7   7       28.68       32.47      3.86 o
   3   7   7        2.34        0.78      1.37 o
   4   7   7       12.69       16.58      3.04 o
   5   7   7        0.97        0.04      0.56 o
   6   7   7        1.43       -0.11      1.04 o
   7   7   7        4.61        0.00      0.45 o
  -2   8   7        2.54        4.94      1.27 o
  -1   8   7        1.55        2.49      0.98 o
   0   8   7        3.07        1.30      1.58 o
   1   8   7        0.47        0.11      0.40 o
   2   8   7        2.10        1.25      1.34 o
   3   8   7        7.04        9.64      1.85 o
   4   8   7        2.90        0.22      0.82 o
   5   8   7        0.15       -0.07      0.67 o
   6   8   7        0.86       -0.04      0.59 o
  -1   9   7        1.05        1.21      0.85 o
   0   9   7        0.40        0.19      0.77 o
   1   9   7        3.97        2.94      2.41 o
   2   9   7        1.36       -0.11      0.39 o
   3   9   7        0.85        0.00      0.82 o
   4   9   7        1.13        0.33      1.22 o
   5   9   7        0.15        0.00      0.63 o
  -3  -6   8       11.79       13.95      2.41 o
  -2  -6   8        3.06        4.64      1.78 o
  -1  -6   8        0.10       -0.67      1.67 o
   0  -6   8        4.88        5.97      3.30 o
   1  -6   8        6.65        6.94      2.78 o
  -4  -5   8        0.13        1.22      0.96 o
  -3  -5   8        7.11       11.09      1.97 o
  -2  -5   8        2.48        2.63      1.34 o
  -1  -5   8       10.91       10.87      3.38 o
   0  -5   8        6.17       11.28      2.00 o
   1  -5   8        2.25        4.19      1.52 o
   2  -5   8        4.37        4.53      2.30 o
   3  -5   8        6.06        0.07      1.48 o
  -5  -4   8        2.33        2.15      1.00 o
  -4  -4   8        2.89        3.63      1.22 o
  -3  -4   8        4.05        3.97      1.37 o
  -2  -4   8        9.54        9.24      2.63 o
  -1  -4   8        9.18       12.50      1.78 o
   0  -4   8       16.01       14.17      1.97 o
   1  -4   8        1.66        1.56      1.00 o
   2  -4   8       12.94       14.99      2.00 o
   3  -4   8        2.12        0.04      1.82 o
   4  -4   8       10.82       11.43      1.93 o
  -6  -3   8        2.91        2.19      0.93 o
  -5  -3   8        5.67        6.90      1.97 o
  -4  -3   8        1.50        1.34      0.82 o
  -3  -3   8        1.21        0.37      0.70 o
  -2  -3   8       32.41       32.10      2.30 o
  -1  -3   8       10.82        8.61      1.45 o
   0  -3   8       45.99       43.76      2.71 o
   1  -3   8        6.54        7.12      1.34 o
   2  -3   8        7.86        8.09      2.19 o
   3  -3   8        3.08        2.11      1.08 o
   4  -3   8       19.96       25.08      3.30 o
   5  -3   8        5.06        0.00      1.04 o
  -6  -2   8       10.76       11.83      1.97 o
  -5  -2   8        0.46        0.45      0.96 o
  -4  -2   8        0.34        0.11      0.48 o
  -3  -2   8       10.64       12.13      2.15 o
  -2  -2   8       25.69       24.67      2.71 o
  -1  -2   8       28.69       29.06      2.00 o
   0  -2   8      313.74      288.39     10.18 o
   1  -2   8       23.26       21.45      2.82 o
   2  -2   8        6.38        5.75      1.19 o
   3  -2   8       13.70       14.76      1.52 o
   4  -2   8       56.76       52.56      2.86 o
   5  -2   8        4.85        4.41      1.78 o
   6  -2   8        8.65        8.35      1.30 o
  -5  -1   8        0.29        0.30      0.59 o
  -4  -1   8       17.21       17.84      2.00 o
  -3  -1   8       24.33       24.75      1.63 o
  -2  -1   8        5.41        6.86      1.04 o
  -1  -1   8       29.70       26.13      1.74 o
   0  -1   8       94.80       87.91      3.49 o
   1  -1   8      183.00      183.57      7.63 o
   2  -1   8       84.57       77.41      3.16 o
   3  -1   8       48.59       45.32      2.34 o
   4  -1   8       13.23       15.80      1.37 o
   5  -1   8        7.55        7.34      1.97 o
   6  -1   8        4.76        5.27      1.00 o
   7  -1   8        3.97        3.23      1.37 o
  -5   0   8        1.09        1.67      0.52 o
  -4   0   8       49.47       52.78      2.23 o
  -3   0   8       68.95       65.57      2.67 o
  -2   0   8       52.92       54.72      2.41 o
  -1   0   8        4.28        4.04      0.85 o
   0   0   8       40.08       38.08      1.89 o
   1   0   8      242.39      244.30      9.28 o
   2   0   8      178.76      189.15      7.41 o
   3   0   8       93.22       95.55      3.60 o
   4   0   8        9.81       12.46      2.04 o
   5   0   8        3.04        3.64      1.37 o
   6   0   8       11.66       14.32      2.08 o
   7   0   8        5.14        6.12      1.04 o
  -5   1   8        3.18        2.07      0.42 o
  -4   1   8       47.08       48.66      2.00 o
  -3   1   8       32.78       33.58      1.67 o
  -2   1   8      231.64      223.47      7.19 o
  -1   1   8        1.89        2.11      0.67 o
   0   1   8       20.75       21.22      2.08 o
   1   1   8       32.94       36.71      1.89 o
   2   1   8      114.92      122.63      4.24 o
   3   1   8      229.54      239.48      8.98 o
   4   1   8      123.35      132.53      4.68 o
   5   1   8       19.65       22.78      1.67 o
   6   1   8       14.26       15.59      1.02 o
   7   1   8        2.09        2.09      0.46 o
  -5   2   8        4.32        3.26      0.78 o
  -4   2   8        5.72        4.22      1.87 o
  -3   2   8        4.12        4.38      0.67 o
  -2   2   8        9.88       10.68      1.56 o
  -1   2   8      105.10       88.19      3.01 o
   0   2   8       17.01       18.66      1.22 o
   1   2   8       24.76       27.20      1.52 o
   2   2   8      154.40      152.46      4.91 o
   3   2   8       50.74       47.63      2.15 o
   4   2   8      157.42      143.88     11.77 o
   5   2   8       63.86       63.48      1.80 o
   6   2   8       32.52       33.07      1.20 o
   7   2   8        1.43        0.76      0.57 o
   8   2   8        1.03        2.19      1.67 o
  -4   3   8        4.07        4.51      0.55 o
  -3   3   8        1.92        1.68      0.46 o
  -2   3   8        2.50        2.83      1.13 o
  -1   3   8       66.20       66.64      2.08 o
   0   3   8       13.55       12.58      1.11 o
   1   3   8       50.91       53.54      2.26 o
   2   3   8      195.47      187.98      6.07 o
   3   3   8       29.16       26.13      1.60 o
   4   3   8       32.72       32.60      0.96 o
   5   3   8       19.77       19.76      1.02 o
   6   3   8        7.74        8.97      0.81 o
   7   3   8        4.15        2.54      1.03 o
   8   3   8        2.46        1.63      0.81 o
  -4   4   8        2.75        0.07      0.31 o
  -3   4   8        5.80        4.87      0.56 o
  -2   4   8       14.79       13.37      1.21 o
  -1   4   8        8.52        9.15      0.90 o
   0   4   8        0.15        0.28      0.35 o
   1   4   8       22.19       22.82      1.33 o
   2   4   8       76.63       71.49      2.15 o
   3   4   8       14.80       14.52      0.92 o
   4   4   8       15.57       16.01      0.77 o
   5   4   8       14.37       14.68      0.77 o
   6   4   8       16.59       18.77      1.27 o
   7   4   8        0.06       -0.14      0.28 o
   8   4   8        3.78        3.71      1.52 o
  -4   5   8        3.73        1.19      0.95 o
  -3   5   8        3.10        1.96      0.46 o
  -2   5   8        2.11        1.24      0.40 o
  -1   5   8       26.81       29.74      1.23 o
   0   5   8       26.30       26.40      1.48 o
   1   5   8       17.32       21.86      1.63 o
   2   5   8        6.84        7.92      0.51 o
   3   5   8        3.01        4.15      1.08 o
   4   5   8       29.28       28.58      1.48 o
   5   5   8       38.23       40.88      1.24 o
   6   5   8        6.88        6.89      0.75 o
   7   5   8        0.63        0.87      0.46 o
   8   5   8        3.68        3.09      1.11 o
  -4   6   8        1.48        0.46      0.43 o
  -3   6   8        1.43        0.70      0.42 o
  -2   6   8        3.26        4.37      0.76 o
  -1   6   8       14.33       14.32      1.54 o
   0   6   8       13.36       15.50      1.56 o
   1   6   8       49.88       52.86      2.17 o
   2   6   8        1.43        0.89      0.31 o
   3   6   8        1.84        2.30      1.04 o
   4   6   8       23.36       24.75      2.15 o
   5   6   8        6.30        9.97      0.80 o
   6   6   8        3.25        1.87      1.04 o
   7   6   8        5.97        1.77      2.73 o
  -3   7   8        2.26        0.47      0.95 o
  -2   7   8        0.50        0.55      0.64 o
  -1   7   8        3.17        2.91      0.70 o
   0   7   8        6.10        8.00      0.96 o
   1   7   8        6.45        5.34      0.73 o
   2   7   8        7.50        6.49      0.72 o
   3   7   8        0.45       -0.07      0.59 o
   4   7   8        5.21        0.19      0.74 o
   5   7   8        1.89        0.11      0.67 o
   6   7   8        3.75        2.28      1.69 o
   7   7   8        0.33        0.10      0.57 o
  -2   8   8        1.60        2.77      0.94 o
  -1   8   8        2.06        2.88      0.84 o
   0   8   8        1.71        0.25      0.51 o
   1   8   8        3.23        0.01      0.34 o
   2   8   8        0.90        0.05      0.29 o
   3   8   8        2.10        0.11      0.74 o
   4   8   8        0.16       -0.07      0.70 o
   5   8   8        5.30       -0.11      1.22 o
   6   8   8        0.54       -0.07      0.74 o
   0   9   8        0.20        0.07      0.77 o
   1   9   8        1.80       -0.01      0.40 o
   2   9   8        0.68        0.11      0.42 o
   3   9   8        0.79        0.05      0.42 o
   4   9   8        1.37        0.11      1.34 o
   5   9   8        1.10       -0.04      1.15 o
  -3  -5   9        0.80        1.48      1.22 o
  -2  -5   9        1.01        0.67      1.82 o
  -1  -5   9       10.15       12.58      2.30 o
   0  -5   9        3.07        3.75      1.71 o
   1  -5   9        2.40        2.89      1.59 o
   2  -5   9        3.32        5.01      1.59 o
  -4  -4   9       16.01       18.62      2.30 o
  -3  -4   9        2.39        3.04      1.34 o
  -2  -4   9        2.92        3.00      2.15 o
  -1  -4   9       15.38       19.48      2.34 o
   0  -4   9       39.11       43.60      3.41 o
   1  -4   9       20.89       22.85      2.52 o
   2  -4   9       20.45       20.15      2.52 o
   3  -4   9        0.86       -0.07      0.96 o
   4  -4   9        0.09        0.00      0.67 o
  -5  -3   9        7.09        8.57      1.52 o
  -4  -3   9       16.73       17.25      1.97 o
  -3  -3   9        1.02        1.26      0.96 o
  -2  -3   9       16.31       16.73      2.00 o
  -1  -3   9       13.78       16.03      3.00 o
   0  -3   9        0.16       -0.11      0.74 o
   1  -3   9       37.30       38.59      2.78 o
   2  -3   9        4.00        4.27      1.26 o
   3  -3   9        7.17       10.83      1.71 o
   4  -3   9        2.64       -0.04      1.11 o
   5  -3   9        3.08        0.00      1.11 o
  -5  -2   9        4.47        2.86      0.96 o
  -4  -2   9        1.90        1.67      1.45 o
  -3  -2   9        6.40        6.97      1.93 o
  -2  -2   9        8.31        8.98      2.19 o
  -1  -2   9        1.49        1.08      0.89 o
   0  -2   9       14.03       13.87      1.74 o
   1  -2   9       20.92       18.63      2.82 o
   2  -2   9       18.08       20.15      1.93 o
   3  -2   9        0.14        0.00      0.63 o
   4  -2   9        2.04        2.00      1.71 o
   5  -2   9       10.35       12.20      1.63 o
   6  -2   9        3.26        5.79      2.04 o
  -5  -1   9        0.61        0.93      0.59 o
  -4  -1   9        5.36        3.60      0.93 o
  -3  -1   9       15.27       14.28      1.48 o
  -2  -1   9       22.74       24.30      1.86 o
  -1  -1   9       36.55       33.51      2.15 o
   0  -1   9        2.18        1.48      1.00 o
   1  -1   9       40.82       39.19      2.38 o
   2  -1   9       19.35       22.11      1.78 o
   3  -1   9        0.22        0.70      0.63 o
   4  -1   9        3.57        4.82      1.08 o
   5  -1   9       17.22       22.00      2.89 o
   6  -1   9        0.02        0.07      0.89 o
  -5   0   9        5.36        7.08      0.93 o
  -4   0   9        0.63        0.74      0.59 o
  -3   0   9        9.92        9.46      1.15 o
  -2   0   9       55.89       57.61      2.78 o
  -1   0   9       58.50       60.00      3.86 o
   0   0   9       16.06       16.29      1.56 o
   1   0   9       39.23       38.04      2.23 o
   2   0   9       10.01       11.65      1.37 o
   3   0   9       31.31       30.69      2.04 o
   4   0   9        8.07        7.86      1.22 o
   5   0   9       46.37       50.44      3.79 o
   6   0   9        0.33        0.07      0.67 o
   7   0   9        4.90        6.83      1.22 o
  -5   1   9        9.06       10.41      1.17 o
  -4   1   9        3.51        3.00      0.74 o
  -3   1   9        1.53        2.00      1.11 o
  -2   1   9      244.49      252.78      9.98 o
  -1   1   9        4.76        6.05      1.63 o
   0   1   9       60.24       57.74      2.60 o
   1   1   9        9.49        9.13      1.19 o
   2   1   9       52.69       50.34      2.56 o
   3   1   9       78.95       82.23      3.42 o
   4   1   9       16.84       13.69      1.41 o
   5   1   9       33.24       36.55      3.34 o
   6   1   9        7.57        5.94      1.85 o
   7   1   9        5.81        8.61      1.26 o
  -4   2   9        0.12        0.15      0.31 o
  -3   2   9       24.46       26.42      2.23 o
  -2   2   9       43.40       45.28      3.15 o
  -1   2   9       42.93       45.84      3.04 o
   0   2   9       73.33       68.74      2.75 o
   1   2   9       23.08       21.30      1.48 o
   2   2   9       48.08       49.74      2.41 o
   3   2   9       12.38       13.58      1.34 o
   4   2   9       57.12       62.33      4.16 o
   5   2   9        9.87        9.01      1.26 o
   6   2   9       15.56       16.86      1.16 o
   7   2   9       10.10       13.16      0.83 o
  -4   3   9        1.94        0.73      0.69 o
  -3   3   9        4.61        6.01      0.61 o
  -2   3   9       22.16       19.92      2.26 o
  -1   3   9        1.18        1.97      0.70 o
   0   3   9       24.43       24.60      1.63 o
   1   3   9       15.58       15.21      1.37 o
   2   3   9       11.82       12.32      1.34 o
   3   3   9       24.30       30.83      1.97 o
   4   3   9       38.26       41.45      3.41 o
   5   3   9        2.23        3.80      0.42 o
   6   3   9        0.00        0.00      0.16 o
   7   3   9        5.76        3.94      1.41 o
   8   3   9        0.82        2.93      1.59 o
  -4   4   9       20.26       22.97      1.54 o
  -3   4   9       26.89       27.65      2.95 o
  -2   4   9        8.01        9.00      0.80 o
  -1   4   9       51.51       49.87      3.64 o
   0   4   9       22.85       26.25      1.55 o
   1   4   9       26.88       28.86      1.39 o
   2   4   9        6.86        6.20      0.82 o
   3   4   9       13.75       19.68      1.22 o
   4   4   9       42.14       38.26      1.22 o
   5   4   9       27.98       32.00      1.25 o
   6   4   9        2.94        2.55      0.61 o
   7   4   9        1.84        1.35      0.57 o
   8   4   9        2.49        1.18      0.54 o
  -4   5   9        4.80        6.10      1.85 o
  -3   5   9        6.25        7.78      1.21 o
  -2   5   9       28.93       30.95      1.69 o
  -1   5   9       10.44       12.85      0.78 o
   0   5   9       42.38       44.01      1.32 o
   1   5   9        8.91       10.03      0.49 o
   2   5   9        1.98        0.91      0.64 o
   3   5   9       13.32       10.59      1.05 o
   4   5   9       24.08       21.78      1.43 o
   5   5   9        2.12        1.99      0.54 o
   6   5   9        7.59        9.76      0.69 o
   7   5   9        1.84        1.84      0.50 o
  -3   6   9        0.66        0.21      0.37 o
  -2   6   9        1.00        1.29      0.53 o
  -1   6   9       17.26       21.89      1.50 o
   0   6   9        6.21        5.30      0.59 o
   1   6   9        1.45        1.34      0.48 o
   2   6   9       42.20       46.52      1.65 o
   3   6   9       19.80       19.13      1.02 o
   4   6   9        2.98        2.03      0.59 o
   5   6   9        1.62        1.37      0.59 o
   6   6   9       15.97       18.14      2.49 o
   7   6   9        0.39        0.43      0.89 o
  -3   7   9        0.06        2.52      2.00 o
  -2   7   9        1.00        2.09      0.74 o
  -1   7   9        4.49        6.57      0.98 o
   0   7   9        9.15        9.86      1.13 o
   1   7   9       10.73       10.47      0.83 o
   2   7   9       19.06       23.33      1.10 o
   3   7   9       11.05       11.66      0.91 o
   4   7   9        0.26       -0.11      0.67 o
   5   7   9        2.67        0.07      1.08 o
   6   7   9        5.84        4.86      3.25 o
   7   7   9        0.95        0.81      0.85 o
  -1   8   9        0.12        0.22      0.62 o
   0   8   9        4.70        3.78      2.36 o
   1   8   9        3.53        0.03      0.43 o
   2   8   9        3.43       -0.06      0.49 o
   3   8   9        0.09       -0.05      0.28 o
   4   8   9        3.78        0.00      0.96 o
   5   8   9        0.31       -0.15      0.82 o
   6   8   9        0.52       -0.19      0.85 o
   0   9   9        0.84        1.50      0.77 o
   1   9   9        0.06        0.10      0.44 o
   2   9   9        0.53        0.07      0.52 o
   3   9   9        0.06       -0.08      0.54 o
   4   9   9        1.49       -0.15      0.93 o
   5   9   9        1.34        0.04      0.74 o
  -1  -5  10        0.93        0.89      1.30 o
   0  -5  10        3.39        2.89      1.82 o
   1  -5  10        2.85        3.60      1.67 o
  -3  -4  10        4.36        4.27      1.67 o
  -2  -4  10        5.63        6.34      1.78 o
  -1  -4  10        0.10        0.04      0.78 o
   0  -4  10       10.07       11.17      2.26 o
   1  -4  10        6.83        7.60      2.00 o
   2  -4  10       13.04       14.62      2.37 o
   3  -4  10       11.46       13.02      2.30 o
  -4  -3  10        1.64        1.78      1.15 o
  -3  -3  10        9.30       12.02      1.85 o
  -2  -3  10        9.42       11.17      1.85 o
  -1  -3  10        3.06        4.38      2.37 o
   0  -3  10        2.65        4.86      1.45 o
   1  -3  10       30.52       33.69      2.89 o
   2  -3  10        5.10        4.53      1.41 o
   3  -3  10       28.43       30.02      2.93 o
   4  -3  10        9.21        0.00      1.82 o
  -5  -2  10        3.80        2.63      1.00 o
  -4  -2  10        5.76        5.97      2.11 o
  -3  -2  10       20.27       22.63      3.15 o
  -2  -2  10        4.56        3.71      1.22 o
  -1  -2  10       18.69       17.18      2.08 o
   0  -2  10        4.31        4.27      1.34 o
   1  -2  10        5.38       10.02      1.45 o
   2  -2  10        0.98        3.30      0.96 o
   3  -2  10       14.10       16.55      2.00 o
   4  -2  10       13.06       14.84      3.12 o
   5  -2  10        0.27        0.15      0.67 o
  -5  -1  10        2.88        2.19      0.85 o
  -4  -1  10       16.02       17.96      1.74 o
  -3  -1  10        1.93        2.74      1.00 o
  -2  -1  10        3.01        2.30      1.04 o
  -1  -1  10       30.47       32.91      3.64 o
   0  -1  10      105.93      106.32      4.90 o
   1  -1  10        1.02        1.89      0.93 o
   2  -1  10       16.52       18.03      1.78 o
   3  -1  10        4.19        3.56      1.11 o
   4  -1  10        3.35        4.49      1.11 o
   5  -1  10        1.43        1.00      1.59 o
   6  -1  10        1.42        3.23      1.78 o
  -5   0  10        6.88        7.31      1.19 o
  -4   0  10        3.84        3.52      1.00 o
  -3   0  10        2.40        1.67      1.22 o
  -2   0  10       19.78       22.26      2.60 o
  -1   0  10       33.62       36.29      2.37 o
   0   0  10      276.47      292.57     12.55 o
   1   0  10       29.62       26.64      2.19 o
   2   0  10      123.90      122.30      5.17 o
   3   0  10        7.48       11.72      2.26 o
   4   0  10       11.44       13.76      1.63 o
   5   0  10        5.56        5.75      1.26 o
   6   0  10        4.37        5.45      2.04 o
  -5   1  10        1.89        1.65      0.57 o
  -4   1  10        2.64        2.78      1.37 o
  -3   1  10        8.16        8.53      1.15 o
  -2   1  10       17.56       18.74      1.67 o
  -1   1  10       80.12       78.51      3.53 o
   0   1  10       84.23       90.03      5.39 o
   1   1  10       36.28       38.04      2.34 o
   2   1  10      150.68      151.10      7.36 o
   3   1  10       88.06       99.72      5.65 o
   4   1  10        4.36        4.45      1.15 o
   5   1  10        0.52        0.74      0.78 o
   6   1  10       10.14       10.42      1.56 o
   7   1  10        8.22       11.57      1.56 o
  -4   2  10       16.09       20.12      1.26 o
  -3   2  10        1.21        0.85      0.63 o
  -2   2  10        0.98        0.67      0.63 o
  -1   2  10        6.16        7.42      1.11 o
   0   2  10       10.54       12.09      1.37 o
   1   2  10       10.15       12.39      2.26 o
   2   2  10       96.27      100.60      5.65 o
   3   2  10       20.03       22.78      1.89 o
   4   2  10        8.80        7.90      1.34 o
   5   2  10       38.95       39.78      2.52 o
   6   2  10       24.32       26.16      2.15 o
   7   2  10        3.70        1.95      2.39 o
  -4   3  10        0.88        0.66      0.67 o
  -3   3  10        1.68        1.55      0.61 o
  -2   3  10       35.91       35.76      1.75 o
  -1   3  10       18.16       16.73      2.34 o
   0   3  10        3.37        3.00      0.89 o
   1   3  10       57.48       61.81      2.93 o
   2   3  10       51.99       47.89      2.67 o
   3   3  10        0.08        0.33      0.63 o
   4   3  10        5.34        5.19      1.19 o
   5   3  10       18.72       21.40      1.38 o
   6   3  10       11.90       11.91      1.06 o
   7   3  10        0.94        0.81      0.47 o
  -4   4  10        5.13        4.90      0.76 o
  -3   4  10        7.57        7.30      0.89 o
  -2   4  10        3.45        2.70      0.62 o
  -1   4  10       20.89       20.87      1.23 o
   0   4  10       10.15       10.88      1.21 o
   1   4  10       58.19       63.61      2.59 o
   2   4  10       23.87       23.51      1.40 o
   3   4  10        5.61        4.65      0.98 o
   4   4  10        3.31        2.95      0.77 o
   5   4  10       37.15       38.22      1.68 o
   6   4  10        3.17        3.35      0.60 o
   7   4  10        1.02        0.82      0.40 o
  -4   5  10        0.16       -0.04      0.65 o
  -3   5  10        2.99        1.80      0.59 o
  -2   5  10        2.09        2.44      1.08 o
  -1   5  10       34.40       32.41      1.89 o
   0   5  10        3.93        4.29      0.83 o
   1   5  10        1.26        2.58      0.74 o
   2   5  10       10.42       13.22      1.20 o
   3   5  10        4.59        3.87      0.88 o
   4   5  10       24.43       27.69      1.99 o
   5   5  10        2.25        0.78      0.70 o
   6   5  10        2.31        1.32      0.62 o
   7   5  10        1.00        0.95      1.02 o
  -3   6  10        1.00        0.29      0.72 o
  -2   6  10        1.21        2.08      0.88 o
  -1   6  10        1.64        1.23      0.45 o
   0   6  10        6.73        5.26      0.87 o
   1   6  10       13.38       10.89      0.99 o
   2   6  10        0.56       -0.04      0.43 o
   3   6  10        4.68        2.53      2.13 o
   4   6  10        6.22        6.85      1.47 o
   5   6  10        3.22       -0.11      0.53 o
   6   6  10        3.19        3.11      0.92 o
   7   6  10        0.45        0.38      0.56 o
  -2   7  10        0.11        0.54      0.49 o
  -1   7  10        0.03        0.66      0.43 o
   0   7  10        3.63        5.26      0.72 o
   1   7  10        0.86        0.72      0.51 o
   2   7  10        8.31        8.71      1.30 o
   3   7  10       10.16        9.79      0.57 o
   4   7  10        7.58        0.04      1.00 o
   5   7  10        1.58       -0.15      0.54 o
   6   7  10        1.35        2.13      0.92 o
  -1   8  10        1.66        2.10      0.87 o
   0   8  10        2.09        1.35      1.22 o
   1   8  10        0.24        0.38      0.43 o
   2   8  10        0.28        0.00      0.56 o
   3   8  10        0.84       -0.07      0.74 o
   4   8  10        5.25        0.07      0.82 o
   5   8  10        4.15       -0.11      0.85 o
   6   8  10        1.28       -0.07      1.22 o
   1   9  10        0.25       -0.11      0.89 o
   2   9  10        0.55       -0.37      1.08 o
   3   9  10        1.00       -0.22      1.00 o
   4   9  10        1.30       -0.15      0.93 o
  -2  -4  11        5.26        6.64      1.97 o
  -1  -4  11        6.47        7.23      2.11 o
   0  -4  11        0.88        0.85      1.37 o
   1  -4  11       10.23        8.49      1.93 o
  -3  -3  11        7.18        8.64      1.82 o
  -2  -3  11        1.28        1.34      1.15 o
  -1  -3  11        6.59        8.12      1.78 o
   0  -3  11        0.90        0.56      1.63 o
   1  -3  11        3.99        3.23      1.34 o
   2  -3  11        1.13        1.74      1.78 o
   3  -3  11        5.67        6.57      1.89 o
  -4  -2  11        5.42        5.01      2.34 o
  -3  -2  11        0.99        0.41      1.45 o
  -2  -2  11        2.55        2.93      1.26 o
  -1  -2  11       18.64       22.19      2.49 o
   0  -2  11        4.45        7.20      1.67 o
   1  -2  11        9.46       13.35      1.93 o
   2  -2  11        6.33        7.75      1.82 o
   3  -2  11        3.76        5.79      1.45 o
   4  -2  11        5.76        6.42      2.67 o
  -4  -1  11        8.04        6.75      2.26 o
  -3  -1  11        0.23       -0.11      0.59 o
  -2  -1  11       13.06       18.51      3.04 o
  -1  -1  11        0.60        0.67      0.89 o
   0  -1  11       22.83       21.82      3.45 o
   1  -1  11       16.96       20.14      2.11 o
   2  -1  11        8.32        9.87      1.60 o
   3  -1  11        6.02        6.83      2.30 o
   4  -1  11        9.17       11.94      1.82 o
   5  -1  11       13.90       17.62      3.34 o
  -4   0  11        6.34        8.01      1.22 o
  -3   0  11        3.76        4.71      1.22 o
  -2   0  11        5.08        7.12      1.34 o
  -1   0  11       11.87       13.54      1.78 o
   0   0  11       73.37       79.27      4.23 o
   1   0  11       24.59       24.71      3.56 o
   2   0  11       12.89       15.36      1.93 o
   3   0  11        8.62        9.27      1.56 o
   4   0  11       23.27       27.53      2.37 o
   5   0  11        7.06       10.42      1.63 o
   6   0  11       10.11       14.06      1.85 o
  -4   1  11        4.21        3.86      1.04 o
  -3   1  11       22.46       25.56      3.04 o
  -2   1  11       36.56       38.89      3.64 o
  -1   1  11       33.61       36.51      3.71 o
   0   1  11       22.38       26.34      2.23 o
   1   1  11        4.78        6.75      1.34 o
   2   1  11       50.43       53.19      3.16 o
   3   1  11        2.59        3.63      1.11 o
   4   1  11       11.98       13.06      2.63 o
   5   1  11        3.35        0.07      0.56 o
   6   1  11        6.19        5.53      1.48 o
  -4   2  11        5.43        4.24      1.00 o
  -3   2  11       16.43       17.14      1.63 o
  -2   2  11        4.26        5.42      1.15 o
  -1   2  11       27.78       30.35      2.15 o
   0   2  11       29.38       30.69      3.38 o
   1   2  11       67.73       72.85      3.71 o
   2   2  11        4.79        4.23      1.26 o
   3   2  11        1.16        1.56      1.56 o
   4   2  11       11.56       10.83      1.56 o
   5   2  11        5.12        6.64      2.19 o
   6   2  11        0.78        0.04      0.52 o
   7   2  11        2.03        2.14      0.75 o
  -4   3  11        1.34        0.19      0.48 o
  -3   3  11        9.67       12.69      1.23 o
  -2   3  11        8.97        8.94      0.95 o
  -1   3  11        1.84        2.30      1.37 o
   0   3  11       10.01       13.28      1.52 o
   1   3  11       19.04       18.85      2.82 o
   2   3  11        3.29        2.00      1.59 o
   3   3  11       34.92       39.04      2.56 o
   4   3  11        8.49        8.57      1.45 o
   5   3  11        1.87        2.26      1.08 o
   6   3  11        0.70        0.79      0.78 o
   7   3  11        5.95        3.51      2.47 o
  -4   4  11        1.87        1.01      0.83 o
  -3   4  11        7.64        7.90      0.90 o
  -2   4  11        6.19        7.40      1.89 o
  -1   4  11        5.81        6.88      0.91 o
   0   4  11        8.80       11.62      1.76 o
   1   4  11        9.38        8.50      1.05 o
   2   4  11       23.58       28.48      1.64 o
   3   4  11       26.95       31.06      1.77 o
   4   4  11        3.83        1.47      1.54 o
   5   4  11        7.68        9.44      1.18 o
   6   4  11        0.75        0.30      0.57 o
   7   4  11        7.61        9.20      2.10 o
  -3   5  11        1.71        0.76      0.74 o
  -2   5  11        4.23        3.57      0.97 o
  -1   5  11        3.85        5.07      0.90 o
   0   5  11       14.19       15.99      1.33 o
   1   5  11        5.57        4.84      0.95 o
   2   5  11        2.10        1.28      0.69 o
   3   5  11       21.91       23.88      1.66 o
   4   5  11        8.19        8.99      1.17 o
   5   5  11        1.24       -0.17      0.81 o
   6   5  11        5.81        6.29      1.10 o
   7   5  11        3.97        2.85      0.90 o
  -2   6  11        0.03       -0.30      0.58 o
  -1   6  11        0.00        0.93      0.83 o
   0   6  11        1.68        1.06      1.17 o
   1   6  11        0.08        0.22      0.58 o
   2   6  11        5.83        4.81      3.65 o
   3   6  11       15.67       18.24      1.56 o
   4   6  11        1.06        0.11      0.60 o
   5   6  11        6.05        0.18      0.65 o
   6   6  11        5.16        4.34      1.08 o
  -1   7  11        0.81        1.51      0.93 o
   0   7  11        0.49        0.15      0.51 o
   1   7  11        4.06        5.17      4.23 o
   2   7  11        3.76        2.32      2.37 o
   3   7  11        4.26       -0.11      0.54 o
   4   7  11        2.85       -0.27      0.63 o
   5   7  11        4.51        0.03      0.62 o
   6   7  11        0.84        2.00      0.97 o
   0   8  11        0.52        0.74      1.15 o
   1   8  11        1.67       -0.19      0.89 o
   2   8  11        0.97        1.19      2.08 o
   3   8  11        2.30        4.01      1.78 o
   4   8  11        1.91        0.07      0.82 o
   5   8  11        1.35       -0.04      0.64 o
  -2  -3  12        5.92        5.93      1.93 o
  -1  -3  12        6.92        7.94      2.00 o
   0  -3  12       10.55        9.57      3.78 o
   1  -3  12       11.55       12.54      3.30 o
   2  -3  12        2.11        2.11      2.08 o
  -3  -2  12        3.52        3.82      1.56 o
  -2  -2  12        1.66        2.67      1.37 o
  -1  -2  12        8.64        5.79      3.26 o
   0  -2  12       20.18       23.52      2.89 o
   1  -2  12        8.02       11.72      2.15 o
   2  -2  12        2.80        3.67      1.37 o
   3  -2  12        7.62        8.57      1.97 o
  -3  -1  12        4.58        0.04      2.23 o
  -2  -1  12        5.58       -0.11      1.37 o
  -1  -1  12        3.91        4.19      1.56 o
   0  -1  12       11.89       16.10      2.19 o
   1  -1  12        2.21        2.71      1.71 o
   2  -1  12        2.71        3.15      2.00 o
   3  -1  12       10.24       13.61      2.04 o
   4  -1  12        7.08       10.05      1.74 o
  -4   0  12        0.49        1.22      1.34 o
  -3   0  12        3.93        8.16      1.48 o
  -2   0  12        1.53        0.00      1.00 o
  -1   0  12       34.22       37.59      4.38 o
   0   0  12       11.51       12.98      2.11 o
   1   0  12        8.16        9.76      1.82 o
   2   0  12        3.75        4.19      1.34 o
   3   0  12        2.85        2.45      1.26 o
   4   0  12       11.49       14.62      3.08 o
   5   0  12        0.08        0.11      0.85 o
  -4   1  12        0.50        0.74      0.89 o
  -3   1  12        0.10        0.00      0.70 o
  -2   1  12        0.91        1.08      0.89 o
  -1   1  12       42.74       48.02      3.15 o
   0   1  12       67.17       67.46      3.94 o
   1   1  12       55.52       57.24      5.31 o
   2   1  12       19.24       23.26      3.64 o
   3   1  12        2.97        2.26      1.71 o
   4   1  12        4.46        5.97      1.48 o
   5   1  12        1.93        0.70      1.59 o
   6   1  12        9.76       13.02      2.11 o
  -4   2  12        1.94        2.61      0.73 o
  -3   2  12        1.51        1.00      1.52 o
  -2   2  12        4.97        3.52      1.89 o
  -1   2  12       56.42       58.61      3.38 o
   0   2  12       18.64       23.63      2.04 o
   1   2  12       51.64       56.05      3.49 o
   2   2  12       14.55       15.54      2.00 o
   3   2  12        2.73        3.15      1.26 o
   4   2  12        2.36        2.00      1.11 o
   5   2  12       13.03       16.29      2.11 o
   6   2  12       15.11       17.88      3.45 o
  -3   3  12        3.52        2.65      0.77 o
  -2   3  12        4.17        3.65      0.81 o
  -1   3  12       10.14       11.50      1.63 o
   0   3  12        1.50        0.26      0.70 o
   1   3  12        3.98        3.82      2.04 o
   2   3  12       27.57       29.61      2.52 o
   3   3  12        0.28        0.11      1.04 o
   4   3  12        1.83        2.00      1.15 o
   5   3  12        9.22       12.72      1.97 o
   6   3  12        0.18        0.31      0.56 o
  -3   4  12        2.36        1.81      1.67 o
  -2   4  12        1.96        2.58      1.21 o
  -1   4  12        0.18        0.62      0.56 o
   0   4  12       11.23       13.69      1.28 o
   1   4  12        5.23        4.51      0.97 o
   2   4  12        3.32        2.69      2.32 o
   3   4  12        1.79       -0.06      0.43 o
   4   4  12        3.56        0.20      0.54 o
   5   4  12        1.36        1.20      0.98 o
   6   4  12        1.40        0.96      0.91 o
  -2   5  12       11.41       12.96      1.92 o
  -1   5  12        0.38        0.77      0.99 o
   0   5  12        3.77        2.28      2.32 o
   1   5  12       16.03       17.38      1.84 o
   2   5  12        0.22        0.12      0.50 o
   3   5  12        1.47       -0.18      0.67 o
   4   5  12        0.96        0.05      0.54 o
   5   5  12        6.49        0.16      0.63 o
   6   5  12        3.18        3.62      1.27 o
  -2   6  12        3.34        4.39      1.67 o
  -1   6  12        2.78        2.57      1.50 o
   0   6  12        0.37       -0.01      0.53 o
   1   6  12        4.70        4.80      3.86 o
   2   6  12        0.46        0.46      0.78 o
   3   6  12        0.54        0.16      0.62 o
   4   6  12        2.52       -0.06      0.46 o
   5   6  12        6.87        0.45      0.89 o
   6   6  12        1.44        1.61      0.92 o
  -1   7  12        0.36       -0.23      0.58 o
   0   7  12        0.73        0.82      0.76 o
   1   7  12        1.41        0.82      0.83 o
   2   7  12        5.70        2.19      2.87 o
   3   7  12        2.04       -0.13      0.68 o
   4   7  12        6.27        0.36      0.88 o
   5   7  12        2.90        0.22      0.68 o
   1   8  12        0.39        0.96      0.89 o
   2   8  12        1.08        0.28      0.68 o
   3   8  12        2.10        1.98      1.76 o
   4   8  12        1.13       -0.11      0.63 o
  -1  -2  13        5.68        5.60      1.89 o
   0  -2  13        7.30        8.72      3.49 o
   1  -2  13        4.24        6.64      1.93 o
   2  -2  13        7.18       12.46      2.15 o
  -2  -1  13        0.39       -0.15      0.96 o
  -1  -1  13        2.58        3.38      2.67 o
   0  -1  13        1.01        1.15      1.19 o
   1  -1  13        2.02        2.60      1.37 o
   2  -1  13        7.73        9.35      1.93 o
   3  -1  13        2.67        3.23      1.41 o
  -3   0  13        4.91       -0.07      2.30 o
  -2   0  13        2.08       -0.07      1.15 o
  -1   0  13       12.16       15.10      2.26 o
   0   0  13        2.81        2.49      2.23 o
   1   0  13        6.49        9.64      3.08 o
   2   0  13        4.12        5.49      2.34 o
   3   0  13        3.38        3.45      1.93 o
   4   0  13        6.41        8.16      1.71 o
  -3   1  13        1.73        0.04      1.00 o
  -2   1  13        4.12        0.15      1.19 o
  -1   1  13        1.20        0.74      0.93 o
   0   1  13        4.14        3.89      1.30 o
   1   1  13       10.37       11.98      2.11 o
   2   1  13        2.67        2.56      1.22 o
   3   1  13        3.76        3.34      1.45 o
   4   1  13        0.73        1.56      2.04 o
   5   1  13        2.80        3.26      1.56 o
  -3   2  13        0.78       -0.19      0.63 o
  -2   2  13        0.61        0.78      0.89 o
  -1   2  13        0.56        0.74      0.93 o
   0   2  13       15.96       20.14      2.37 o
   1   2  13       42.03       50.17      5.34 o
   2   2  13        2.50        3.00      2.19 o
   3   2  13        3.97        3.71      2.41 o
   4   2  13        6.40        7.27      1.82 o
   5   2  13        0.69       -0.04      0.63 o
  -3   3  13        8.33        9.05      1.56 o
  -2   3  13        1.19        0.83      0.64 o
  -1   3  13        2.13        1.89      1.08 o
   0   3  13        1.49        1.59      1.82 o
   1   3  13       10.88       13.24      2.04 o
   2   3  13        1.49        2.86      1.37 o
   3   3  13       10.57       12.65      2.08 o
   4   3  13       12.33       11.57      3.26 o
   5   3  13        1.82        2.71      1.37 o
  -2   4  13        1.86        1.99      1.28 o
  -1   4  13        4.24        4.39      1.16 o
   0   4  13        7.54        6.89      1.19 o
   1   4  13       18.31       21.56      2.11 o
   2   4  13        1.84        2.59      0.92 o
   3   4  13       11.73       14.98      1.67 o
   4   4  13        0.02        0.00      0.31 o
   5   4  13        4.71        1.85      1.82 o
   6   4  13        1.45        0.84      0.80 o
  -2   5  13        0.08       -0.23      0.51 o
  -1   5  13        3.59        3.93      1.48 o
   0   5  13        9.04       10.39      1.38 o
   1   5  13        5.69        4.82      3.80 o
   2   5  13        2.18        1.48      1.45 o
   3   5  13        6.63        0.37      0.80 o
   4   5  13        3.50        0.51      0.72 o
   5   5  13        0.69        0.26      0.64 o
  -1   6  13        2.01        3.29      1.56 o
   0   6  13        0.44        0.09      0.50 o
   1   6  13        4.69        5.17      3.71 o
   2   6  13        2.94        2.71      2.49 o
   3   6  13        2.02        0.15      0.97 o
   4   6  13        0.32        0.04      0.48 o
   5   6  13        3.17        0.07      0.55 o
   0   7  13        0.37        3.41      1.48 o
   1   7  13        0.05        0.68      0.91 o
   2   7  13        0.29       -0.27      0.83 o
   3   7  13        0.12       -0.11      0.69 o
   4   7  13        2.30       -0.04      0.51 o
   0  -1  14       10.92       14.91      2.67 o
   1  -1  14        3.62        4.23      1.89 o
  -1   0  14       15.16       18.96      4.23 o
   0   0  14       15.73       20.81      2.82 o
   1   0  14        0.49        1.19      1.19 o
   2   0  14        1.85        2.15      1.30 o
   3   0  14       10.77       15.84      2.71 o
  -1   1  14        2.87        2.89      1.52 o
   0   1  14        1.37        1.30      1.30 o
   1   1  14       12.41        9.46      3.41 o
   2   1  14        0.30        0.04      1.04 o
   3   1  14       14.84       22.41      4.60 o
   4   1  14        1.18        1.45      1.41 o
  -2   2  14        2.10       -0.11      1.15 o
  -1   2  14        7.36        9.42      1.93 o
   0   2  14       16.13       18.70      3.97 o
   1   2  14        6.74        7.38      2.00 o
   2   2  14        2.96        4.23      1.74 o
   3   2  14        1.18        0.93      1.22 o
   4   2  14        1.51        1.63      2.26 o
  -1   3  14        6.79        9.94      3.04 o
   0   3  14        3.32        3.41      1.48 o
   1   3  14        0.92        0.93      1.08 o
   2   3  14        6.26        5.71      1.74 o
   3   3  14        1.05        1.67      1.26 o
   4   3  14        2.23        3.93      1.63 o
   5   3  14        1.90        1.41      2.04 o
  -1   4  14        1.32        1.08      1.28 o
   0   4  14        0.10       -0.01      0.43 o
   1   4  14        5.18        6.72      1.59 o
   2   4  14        2.35        3.34      2.49 o
   3   4  14        0.97       -0.05      0.59 o
   4   4  14        5.85        9.55      1.97 o
   5   4  14        2.63        1.54      1.47 o
   0   5  14        0.43        0.08      0.45 o
   1   5  14        0.43        0.19      0.80 o
   2   5  14        7.63        7.70      6.01 o
   3   5  14        1.29        0.06      0.55 o
   4   5  14        1.47        0.84      0.98 o
   1   6  14        0.68        0.67      1.01 o
   2   6  14        4.64        2.86      3.51 o
   3   6  14        0.08        0.11      0.73 o
   4   6  14        0.83        0.04      0.88 o
   1   1  15        3.09        4.71      2.00 o
   0   2  15        0.32        0.41      1.04 o
   1   2  15       15.01       22.22      3.00 o
   2   2  15        5.03        6.01      3.19 o
   0   3  15        7.15        6.45      1.97 o
   1   3  15        3.27        3.67      2.74 o
   2   3  15        4.80        5.79      1.93 o
   3   3  15        1.77        1.71      2.37 o
   1   4  15        3.06        2.51      1.11 o
   2   4  15        2.25        3.44      1.22 o
   3   4  15        3.41        2.14      2.11 o
   2   5  15        1.08        1.50      1.05 o
 
